# Supplementary material for: Solvent Accessibility of Residues Undergoing Pathogenic Variations in Humans: From Protein Structures to Protein Sequences
Source: Front Mol Biosci. 2021 Jan 7;7:626363. doi: 10.3389/fmolb.2020.626363 (PMC7817970; doi:10.3389/fmolb.2020.626363)
Supplement: Supplementary file 1 [file Table_1.CSV]

UniProtKB-acc	VarID	UniProtKB-pos	WT	Var	Effect	PDB-id	PDB-chain	PDB-pos	DSSP-RSA	DSSP-RSA-class	Prediction-prob	Prediction-class	Prediction-RI	OMIMs
P30613	VAR_011456	348	K	N	Disease	4ip7	A	317	0.51	E	0.9052723646	E	0.81	MIM:266200
P30613	VAR_011474	153	I	T	Disease	4ip7	A	122	0.01	B	0.01200979948	B	0.98	MIM:266200
P30613	VAR_004070	498	R	H	Disease	4ip7	A	467	0.34	E	0.9052229524	E	0.81	MIM:266200
P30613	VAR_011458	364	G	D	Disease	4ip7	A	333	0.12	B	0.8706390858	E	0.74	MIM:266200
P30613	VAR_004055	393	N	S	Disease	4ip7	A	362	0.41	E	0.4056174755	B	0.19	MIM:266200
P30613	VAR_004066	486	R	W	Disease	4ip7	A	455	0.13	B	0.9216060638	E	0.84	MIM:266200
P30613	VAR_004047	357	I	T	Disease	4ip7	A	326	0	B	0.02615615726	B	0.95	MIM:266200
P30613	VAR_004049	359	R	H	Disease	4ip7	A	328	0.4	E	0.6712869406	E	0.34	MIM:266200
P30613	VAR_011455	342	I	F	Disease	4ip7	A	311	0.12	B	0.2051800787	B	0.59	MIM:266200
P30613	VAR_011477	352	A	D	Disease	4ip7	A	321	0.08	B	0.02950751781	B	0.94	MIM:266200
P30613	VAR_011470	495	A	T	Disease	4ip7	A	464	0.01	B	0.003410965204	B	0.99	MIM:266200
P30613	VAR_004031	155	L	P	Disease	4ip7	A	124	0	B	0.05405092239	B	0.89	MIM:266200
P30613	VAR_011442	120	S	F	Disease	4ip7	A	89	0.15	B	0.05713400245	B	0.89	MIM:266200
P30613	VAR_011453	331	D	N	Disease	4ip7	A	300	0.28	E	0.4528179765	B	0.09	MIM:266200
P30613	VAR_004043	337	R	Q	Disease	4ip7	A	306	0.15	B	0.3494146466	B	0.3	MIM:266200
P30613	VAR_004037	287	F	V	Disease	4ip7	A	256	0.17	B	0.3983679712	B	0.2	MIM:266200
P30613	VAR_011467	477	T	A	Disease	4ip7	A	446	0.44	E	0.46154809	B	0.08	MIM:266200
P30613	VAR_004042	337	R	P	Disease	4ip7	A	306	0.15	B	0.3494146466	B	0.3	MIM:266200
P30613	VAR_011438	90	I	N	Disease	4ip7	A	59	0	B	0.002410411835	B	1	MIM:266200
P30613	VAR_004028	107	M	T	Disease	4ip7	A	76	0	B	0.01487892866	B	0.97	MIM:266200
P30613	VAR_004075	559	R	G	Disease	4ip7	A	528	0.42	E	0.753213048	E	0.51	MIM:266200
P30613	VAR_004038	314	I	T	Disease	4ip7	A	283	0	B	0.02507928014	B	0.95	MIM:266200
P30613	VAR_011448	263	G	W	Disease	4ip7	A	232	0.89	E	0.5220275521	E	0.04	MIM:266200
P30613	VAR_011450	295	A	V	Disease	4ip7	A	264	0.53	E	0.9116269946	E	0.82	MIM:266200
P30613	VAR_004061	431	A	T	Disease	4ip7	A	400	0.11	B	0.3486894965	B	0.3	MIM:266200
P30613	VAR_004064	460	V	M	Disease	4ip7	A	429	0	B	0.04493770003	B	0.91	MIM:266200
P30613	VAR_004052	384	T	M	Disease	4ip7	A	353	0.39	E	0.333797425	B	0.33	MIM:266200
P30613	VAR_011444	159	G	V	Disease	4ip7	A	128	0.07	B	0.3871405423	B	0.23	MIM:266200
P30613	VAR_011462	394	A	D	Disease	4ip7	A	363	0	B	0.008950293064	B	0.98	MIM:266200
P30613	VAR_004063	459	A	V	Disease	4ip7	A	428	0	B	0.005730956793	B	0.99	MIM:266200
P30613	VAR_004069	498	R	C	Disease	4ip7	A	467	0.34	E	0.9052229524	E	0.81	MIM:266200
P30613	VAR_004068	495	A	V	Disease	4ip7	A	464	0.01	B	0.003410965204	B	0.99	MIM:266200
P30613	VAR_004072	532	R	Q	Disease	4ip7	A	501	0.11	B	0.4073700309	B	0.19	MIM:266200
P30613	VAR_011449	288	V	L	Disease	4ip7	A	257	0.02	B	0.1109254658	B	0.78	MIM:266200
P30613	VAR_004073	532	R	W	Disease	4ip7	A	501	0.11	B	0.4073700309	B	0.19	MIM:266200
P30613	VAR_058474	320	V	L	Disease	4ip7	A	289	0.14	B	0.05686917901	B	0.89	MIM:266200
P30613	VAR_011468	485	S	F	Disease	4ip7	A	454	0.02	B	0.06100440025	B	0.88	MIM:266200
P30613	VAR_011466	427	E	D	Disease	4ip7	A	396	0.4	E	0.8374029398	E	0.67	MIM:266200
P30613	VAR_011447	263	G	R	Disease	4ip7	A	232	0.89	E	0.5220275521	E	0.04	MIM:266200
P30613	VAR_004045	341	G	A	Disease	4ip7	A	310	0.26	E	0.1148788035	B	0.77	MIM:266200
P30613	VAR_011472	511	G	R	Disease	4ip7	A	480	0.13	B	0.1570394337	B	0.69	MIM:266200
P30613	VAR_004074	552	V	M	Disease	4ip7	A	521	0	B	0.003679841757	B	0.99	MIM:266200
P30613	VAR_011461	390	D	N	Disease	4ip7	A	359	0.24	E	0.480386585	B	0.04	MIM:266200
P30613	VAR_011440	111	G	R	Disease	4ip7	A	80	0.04	B	0.3104785383	B	0.38	MIM:266200
P30613	VAR_011481	557	G	A	Disease	4ip7	A	526	0.2	E	0.1302752793	B	0.74	MIM:266200
P30613	VAR_004065	468	A	V	Disease	4ip7	A	437	0.08	B	0.02404686809	B	0.95	MIM:266200
P30613	VAR_004059	426	R	Q	Disease	4ip7	A	395	0.32	E	0.9401236773	E	0.88	MIM:266200
P30613	VAR_004060	426	R	W	Disease	4ip7	A	395	0.32	E	0.9401236773	E	0.88	MIM:266200
P30613	VAR_011475	219	I	T	Disease	4ip7	A	188	0.01	B	0.02841687202	B	0.94	MIM:266200
P30613	VAR_011479	468	A	G	Disease	4ip7	A	437	0.08	B	0.02404686809	B	0.95	MIM:266200
P30613	VAR_011460	387	E	G	Disease	4ip7	A	356	0.12	B	0.3684745729	B	0.26	MIM:266200
P30613	VAR_004036	281	D	N	Disease	4ip7	A	250	0	B	0.4810622334	B	0.04	MIM:266200
P30613	VAR_011441	115	A	P	Disease	4ip7	A	84	0	B	0.0020391047	B	1	MIM:266200
P30613	VAR_011437	86	R	P	Disease	4ip7	A	55	0.1	B	0.5538896918	E	0.11	MIM:266200
P30613	VAR_004050	361	N	D	Disease	4ip7	A	330	0.13	B	0.7419766188	E	0.48	MIM:266200
P30613	VAR_004051	368	V	F	Disease	4ip7	A	337	0	B	0.02577081323	B	0.95	MIM:266200
P30613	VAR_011452	315	E	K	Disease	4ip7	A	284	0.02	B	0.1177674532	B	0.76	MIM:266200
P30613	VAR_058470	154	A	T	Disease	4ip7	A	123	0	B	0.01227322221	B	0.98	MIM:266200
P30613	VAR_018848	506	V	I	Polymorphism	4ip7	A	475	0.07	B	0.01367545128	B	0.97	-
P30613	VAR_004053	392	A	T	Disease	4ip7	A	361	0.25	E	0.1043305397	B	0.79	MIM:266200
P30613	VAR_058469	73	L	P	Disease	4ip7	A	42	0.45	E	0.2168599963	B	0.57	MIM:266200
P30613	VAR_011473	531	R	C	Disease	4ip7	A	500	0.47	E	0.9699789286	E	0.94	MIM:266200
P30613	VAR_011478	385	R	W	Disease	4ip7	A	354	0.82	E	0.4674863815	B	0.07	MIM:266200
P30613	VAR_011454	341	G	D	Disease	4ip7	A	310	0.26	E	0.1148788035	B	0.77	MIM:266200
P30613	VAR_004039	331	D	E	Disease	4ip7	A	300	0.28	E	0.4528179765	B	0.09	MIM:266200
P30613	VAR_004041	336	A	S	Disease	4ip7	A	305	0.04	B	0.02695664763	B	0.95	MIM:266200
P30613	VAR_011482	569	R	Q	Disease	4ip7	A	538	0.35	E	0.4927484095	B	0.01	MIM:266200
P30613	VAR_004057	408	T	I	Disease	4ip7	A	377	0	B	0.1293500364	B	0.74	MIM:266200
P30613	VAR_011436	80	S	P	Disease	4ip7	A	49	0.03	B	0.4442494512	B	0.11	MIM:266200
P30613	VAR_004033	163	R	C	Disease	4ip7	A	132	0.15	B	0.1128087342	B	0.77	MIM:266200
P30613	VAR_004058	421	Q	K	Disease	4ip7	A	390	0	B	0.01769858599	B	0.96	MIM:266200
P30613	VAR_004067	490	R	W	Disease	4ip7	A	459	0.24	E	0.9399544001	E	0.88	MIM:266200
P30613	VAR_011471	504	R	L	Disease	4ip7	A	473	0.23	E	0.4890753627	B	0.02	MIM:266200
P30613	VAR_011445	222	G	A	Disease	4ip7	A	191	0.24	E	0.4744043648	B	0.05	MIM:266200
P30613	VAR_058476	374	L	P	Disease	4ip7	A	343	0	B	0.04263660312	B	0.91	MIM:266200
P30613	VAR_011476	335	V	M	Disease	4ip7	A	304	0	B	0.01843297482	B	0.96	MIM:266200
P30613	VAR_058475	358	G	E	Disease	4ip7	A	327	0.42	E	0.7711437941	E	0.54	MIM:266200
P30613	VAR_011463	394	A	V	Disease	4ip7	A	363	0	B	0.008950293064	B	0.98	MIM:266200
P30613	VAR_011464	408	T	A	Disease	4ip7	A	377	0	B	0.1293500364	B	0.74	MIM:266200
P30613	VAR_004076	566	N	K	Disease	4ip7	A	535	0.42	E	0.1465376318	B	0.71	MIM:266200
P30613	VAR_004071	510	R	Q	Disease	4ip7	A	479	0.06	B	0.2955792546	B	0.41	MIM:266200
P30613	VAR_004030	134	V	D	Disease	4ip7	A	103	0.01	B	0.002985477448	B	0.99	MIM:266200
P30613	VAR_011443	130	S	Y	Disease	4ip7	A	99	0.01	B	0.05566370487	B	0.89	MIM:266200
P30613	VAR_004054	393	N	K	Disease	4ip7	A	362	0.41	E	0.4056174755	B	0.19	MIM:266200
P30613	VAR_011446	293	D	N	Disease	4ip7	A	262	0.06	B	0.36490798	B	0.27	MIM:266200
P30613	VAR_011480	479	R	H	Disease	4ip7	A	448	0.35	E	0.810782373	E	0.62	MIM:266200
P30613	VAR_004048	359	R	C	Disease	4ip7	A	328	0.4	E	0.6712869406	E	0.34	MIM:266200
P30613	VAR_011459	376	S	I	Disease	4ip7	A	345	0.18	B	0.09339717031	B	0.81	MIM:266200
P30613	VAR_004044	339	D	H	Disease	4ip7	A	308	0.3	E	0.2364888489	B	0.53	MIM:266200
P30613	VAR_011451	310	I	N	Disease	4ip7	A	279	0.01	B	0.0615940392	B	0.88	MIM:266200
P30613	VAR_011439	95	G	R	Disease	4ip7	A	64	0.04	B	0.121468842	B	0.76	MIM:266200
P30613	VAR_058472	165	G	V	Disease	4ip7	A	134	0.12	B	0.08344098926	B	0.83	MIM:266200
P30613	VAR_011469	488	R	Q	Disease	4ip7	A	457	0.05	B	0.4216454029	B	0.16	MIM:266200
P30613	VAR_004040	332	G	S	Disease	4ip7	A	301	0	B	0.02550590038	B	0.95	MIM:266200
P30613	VAR_004062	458	G	D	Disease	4ip7	A	427	0.42	E	0.1214289665	B	0.76	MIM:266200
P30613	VAR_058473	272	L	V	Disease	4ip7	A	241	0	B	0.004953145981	B	0.99	MIM:266200
P30613	VAR_004035	275	G	R	Disease	4ip7	A	244	0	B	0.0107306242	B	0.98	MIM:266200
P30613	VAR_058471	163	R	L	Disease	4ip7	A	132	0.15	B	0.1128087342	B	0.77	MIM:266200
P30613	VAR_011465	427	E	A	Disease	4ip7	A	396	0.4	E	0.8374029398	E	0.67	MIM:266200
Q00535	VAR_041977	225	E	D	Polymorphism	3o0g	A	225	0.89	E	0.9607207775	E	0.92	-
Q00534	VAR_072638	197	A	T	Disease	1blx	A	197	0.49	E	0.6780691147	E	0.36	MIM:616080
Q00534	VAR_041978	110	D	N	Polymorphism	1blx	A	110	0.81	E	0.933963418	E	0.87	-
Q07960	VAR_049137	369	R	C	Polymorphism	6r3v	A	172	0.34	E	0.7868511677	E	0.57	-
Q00532	VAR_020576	67	L	P	Polymorphism	4agu	A	66	0.07	B	0.02046477795	B	0.96	-
P08842	VAR_014021	380	G	R	Disease	1p49	A	380	0	B	0.001151531935	B	1	MIM:308100
P08842	VAR_014020	372	W	S	Disease	1p49	A	372	0.11	B	0.08384415507	B	0.83	MIM:308100
P08842	VAR_007241	372	W	R	Disease	1p49	A	372	0.11	B	0.08384415507	B	0.83	MIM:308100
P08842	VAR_014022	444	H	R	Disease	1p49	A	444	0.03	B	0.05570805073	B	0.89	MIM:308100
P08842	VAR_081729	476	V	M	Polymorphism	1p49	A	476	1	E	0.8092216253	E	0.62	-
P08842	VAR_007242	446	C	Y	Disease	1p49	A	446	0.01	B	0.06148374081	B	0.88	MIM:308100
P08842	VAR_014023	560	Q	P	Disease	1p49	A	560	0.03	B	0.6931643486	E	0.39	MIM:308100
P08842	VAR_007240	341	S	L	Disease	1p49	A	341	0	B	0.005259633064	B	0.99	MIM:308100
P02768	VAR_000506	27	H	Y	Polymorphism	6hsc	A	3	0.88	E	0.625002861	E	0.25	-
P02768	VAR_014293	220	Q	L	Polymorphism	6hsc	A	196	0.28	E	0.2476330996	B	0.5	-
P02768	VAR_000505	27	H	Q	Polymorphism	6hsc	A	3	0.88	E	0.625002861	E	0.25	-
P02768	VAR_000544	594	E	K	Polymorphism	6hsc	A	570	0.65	E	0.9906753302	E	0.98	-
P02768	VAR_013014	338	D	G	Polymorphism	6hsc	A	314	0.37	E	0.949674964	E	0.9	-
P02768	VAR_000527	389	D	H	Polymorphism	6hsc	A	365	0.54	E	0.7992708683	E	0.6	-
P02768	VAR_000510	138	R	G	Polymorphism	6hsc	A	114	0.77	E	0.9405603409	E	0.88	-
P02768	VAR_000538	560	K	E	Polymorphism	6hsc	A	536	0.07	B	0.6606882811	E	0.32	-
P02768	VAR_000524	357	E	K	Polymorphism	6hsc	A	333	0.18	B	0.1746863425	B	0.65	-
P02768	VAR_000528	389	D	V	Polymorphism	6hsc	A	365	0.54	E	0.7992708683	E	0.6	-
P02768	VAR_014295	490	K	E	Polymorphism	6hsc	A	466	0.58	E	0.9158424139	E	0.83	-
P02768	VAR_000529	396	K	E	Polymorphism	6hsc	A	372	0.75	E	0.9829820991	E	0.97	-
P02768	VAR_000522	344	A	T	Polymorphism	6hsc	A	320	0.63	E	0.8420388699	E	0.68	-
P02768	VAR_014292	215	A	V	Polymorphism	6hsc	A	191	0.12	B	0.8444085121	E	0.69	-
P02768	VAR_013016	383	K	N	Polymorphism	6hsc	A	359	0.77	E	0.9905647039	E	0.98	-
P02768	VAR_000532	400	E	Q	Polymorphism	6hsc	A	376	0.44	E	0.9499236345	E	0.9	-
P02768	VAR_000515	249	K	Q	Polymorphism	6hsc	A	225	0.53	E	0.9680331945	E	0.94	-
P02768	VAR_000542	587	D	N	Polymorphism	6hsc	A	563	0.61	E	0.8247504234	E	0.65	-
P02768	VAR_000517	292	Q	R	Polymorphism	6hsc	A	268	0.19	B	0.720995605	E	0.44	-
P02768	VAR_000545	597	K	E	Polymorphism	6hsc	A	573	0.77	E	0.96884197	E	0.94	-
P02768	VAR_013019	584	K	E	Polymorphism	6hsc	A	560	0.39	E	0.9787066579	E	0.96	-
P02768	VAR_000521	342	N	K	Polymorphism	6hsc	A	318	0.3	E	0.6954191327	E	0.39	-
P02768	VAR_000534	503	E	K	Polymorphism	6hsc	A	479	0.36	E	0.9598494768	E	0.92	-
P02768	VAR_000514	242	R	H	Disease	6hsc	A	218	0.16	B	0.4446310401	B	0.11	MIM:615999
P02768	VAR_000509	106	E	K	Polymorphism	6hsc	A	82	0.83	E	0.9185445905	E	0.84	-
P02768	VAR_014294	420	E	K	Polymorphism	6hsc	A	396	0.41	E	0.904710412	E	0.81	-
P02768	VAR_000512	152	H	R	Polymorphism	6hsc	A	128	0.83	E	0.8372633457	E	0.67	-
P02768	VAR_000508	87	D	N	Polymorphism	6hsc	A	63	0.66	E	0.5130694509	E	0.03	-
P02768	VAR_010657	73	F	Y	Polymorphism	6hsc	A	49	0.25	E	0.09449806809	B	0.81	-
P02768	VAR_000523	345	E	K	Polymorphism	6hsc	A	321	0.71	E	0.9698392153	E	0.94	-
P02768	VAR_000540	574	D	G	Polymorphism	6hsc	A	550	0.55	E	0.9276891947	E	0.86	-
P02768	VAR_000516	264	K	E	Polymorphism	6hsc	A	240	0.27	E	0.9748378992	E	0.95	-
P02768	VAR_000530	399	D	N	Polymorphism	6hsc	A	375	0.68	E	0.9593338966	E	0.92	-
P02768	VAR_000537	529	E	K	Polymorphism	6hsc	A	505	0.66	E	0.8858332634	E	0.77	-
P02768	VAR_000533	406	E	K	Polymorphism	6hsc	A	382	0.42	E	0.9556969404	E	0.91	-
P02768	VAR_000539	565	K	E	Polymorphism	6hsc	A	541	0.52	E	0.91345191	E	0.83	-
P02768	VAR_000543	589	E	K	Polymorphism	6hsc	A	565	0.35	E	0.9211810827	E	0.84	-
P02768	VAR_000535	518	D	N	Polymorphism	6hsc	A	494	0.13	B	0.4592379928	B	0.08	-
P02768	VAR_000536	525	E	K	Polymorphism	6hsc	A	501	0.42	E	0.9358146787	E	0.87	-
P02768	VAR_013011	90	L	P	Disease	6hsc	A	66	0.13	B	0.2775205374	B	0.44	MIM:615999
P02768	VAR_000541	574	D	A	Polymorphism	6hsc	A	550	0.55	E	0.9276891947	E	0.86	-
P02768	VAR_014291	215	A	T	Polymorphism	6hsc	A	191	0.12	B	0.8444085121	E	0.69	-
P02768	VAR_000546	598	K	N	Polymorphism	6hsc	A	574	0.67	E	0.9870727062	E	0.97	-
P02768	VAR_000525	378	E	K	Polymorphism	6hsc	A	354	0.21	E	0.5522425175	E	0.1	-
P02768	VAR_013013	242	R	P	Disease	6hsc	A	218	0.16	B	0.4446310401	B	0.11	MIM:615999
P02768	VAR_000526	382	E	K	Polymorphism	6hsc	A	358	0.42	E	0.9466574192	E	0.89	-
P02768	VAR_000531	400	E	K	Polymorphism	6hsc	A	376	0.44	E	0.9499236345	E	0.9	-
P02768	VAR_013015	338	D	V	Polymorphism	6hsc	A	314	0.37	E	0.949674964	E	0.9	-
P02768	VAR_013017	434	R	C	Polymorphism	6hsc	A	410	0.23	E	0.7249336839	E	0.45	-
P02768	VAR_000520	337	K	N	Polymorphism	6hsc	A	313	0.74	E	0.9763847589	E	0.95	-
P02768	VAR_000513	201	C	F	Polymorphism	6hsc	A	177	0.18	B	0.3662824333	B	0.27	-
P02768	VAR_000518	293	D	G	Polymorphism	6hsc	A	269	1	E	0.8652852178	E	0.73	-
P02768	VAR_000507	84	E	K	Polymorphism	6hsc	A	60	0.4	E	0.8931497335	E	0.79	-
P02768	VAR_014290	121	E	G	Polymorphism	6hsc	A	97	0.69	E	0.5434117317	E	0.09	-
P02768	VAR_013018	557	V	M	Polymorphism	6hsc	A	533	0.01	B	0.1681211889	B	0.66	-
P02768	VAR_013012	146	V	E	Polymorphism	6hsc	A	122	0.61	E	0.8968402147	E	0.79	-
P02768	VAR_000511	143	E	K	Polymorphism	6hsc	A	119	0.68	E	0.9581404924	E	0.92	-
P02768	VAR_000519	300	K	N	Polymorphism	6hsc	A	276	0.56	E	0.8830909729	E	0.77	-
P07902	VAR_002594	201	R	H	Disease	6gqd	A	201	0.44	E	0.957793951	E	0.92	MIM:230400
P07902	VAR_068541	185	P	H	Disease	6gqd	A	185	0.06	B	0.05874526501	B	0.88	MIM:230400
P07902	VAR_002563	117	F	S	Disease	6gqd	A	117	0.75	E	0.1483982205	B	0.7	MIM:230400
P07902	VAR_002603	251	Y	C	Disease	6gqd	A	251	0	B	0.2359883487	B	0.53	MIM:230400
P07902	VAR_068535	34	Y	N	Disease	6gqd	A	34	0.35	E	0.3967091739	B	0.21	MIM:230400
P07902	VAR_008044	167	W	R	Disease	6gqd	A	167	0.03	B	0.06906527281	B	0.86	MIM:230400
P07902	VAR_072794	83	G	V	Disease	6gqd	A	83	0.62	E	0.7037859559	E	0.41	MIM:230400
P07902	VAR_068554	342	L	I	Disease	6gqd	A	342	0.94	E	0.2267520726	B	0.55	MIM:230400
P07902	VAR_002576	143	S	L	Disease	6gqd	A	143	0.37	E	0.5815989971	E	0.16	MIM:230400
P07902	VAR_068829	285	K	R	Disease	6gqd	A	285	0.03	B	0.4427417815	B	0.11	MIM:230400
P07902	VAR_002564	118	Q	H	Disease	6gqd	A	118	0.76	E	0.8851633668	E	0.77	MIM:230400
P07902	VAR_002567	125	V	A	Disease	6gqd	A	125	0.14	B	0.1246438622	B	0.75	MIM:230400
P07902	VAR_002617	320	A	T	Disease	6gqd	A	320	0	B	0.005273133516	B	0.99	MIM:230400
P07902	VAR_072799	267	L	R	Disease	6gqd	A	267	0.03	B	0.02568849921	B	0.95	MIM:230400
P07902	VAR_068540	181	S	A	Disease	6gqd	A	181	0.91	E	0.04724159837	B	0.91	MIM:230400
P07902	VAR_002551	44	V	L	Disease	6gqd	A	44	0.01	B	0.00830924511	B	0.98	MIM:230400
P07902	VAR_072801	271	E	D	Disease	6gqd	A	271	0.03	B	0.1207093894	B	0.76	MIM:230400
P07902	VAR_002626	333	R	Q	Disease	6gqd	A	333	0.21	E	0.8051126003	E	0.61	MIM:230400
P07902	VAR_008043	129	M	T	Disease	6gqd	A	129	0.02	B	0.006106048822	B	0.99	MIM:230400
P07902	VAR_002614	317	Q	H	Disease	6gqd	A	317	0	B	0.01623520255	B	0.97	MIM:230400
P07902	VAR_002559	97	N	S	Disease	6gqd	A	97	0.22	E	0.06871464849	B	0.86	MIM:230400
P07902	VAR_002554	55	G	C	Disease	6gqd	A	55	0.88	E	0.6620149612	E	0.32	MIM:230400
P07902	VAR_002578	148	R	Q	Disease	6gqd	A	148	0.21	E	0.7666223049	E	0.53	MIM:230400
P07902	VAR_002577	148	R	G	Disease	6gqd	A	148	0.21	E	0.7666223049	E	0.53	MIM:230400
P07902	VAR_002562	114	H	L	Disease	6gqd	A	114	0.61	E	0.6851101518	E	0.37	MIM:230400
P07902	VAR_002611	291	E	K	Disease	6gqd	A	291	0.67	E	0.9166384339	E	0.83	MIM:230400
P07902	VAR_068538	168	V	L	Disease	6gqd	A	168	0.13	B	0.01660698652	B	0.97	MIM:230400
P07902	VAR_002586	184	H	Q	Disease	6gqd	A	184	0.02	B	0.04894414544	B	0.9	MIM:230400
P07902	VAR_002549	32	I	N	Disease	6gqd	A	32	0.54	E	0.10642609	B	0.79	MIM:230400
P07902	VAR_068545	220	E	K	Disease	6gqd	A	220	0.2	E	0.7871329188	E	0.57	MIM:230400
P07902	VAR_068826	166	P	A	Disease	6gqd	A	166	0.31	E	0.7422882319	E	0.48	MIM:230400
P07902	VAR_002588	192	S	N	Disease	6gqd	A	192	0.04	B	0.08569222689	B	0.83	MIM:230400
P07902	VAR_002598	212	Q	H	Disease	6gqd	A	212	0.77	E	0.9616521597	E	0.92	MIM:230400
P07902	VAR_002583	171	F	S	Disease	6gqd	A	171	0.26	E	0.01255720854	B	0.97	MIM:230400
P07902	VAR_068828	185	P	L	Disease	6gqd	A	185	0.06	B	0.05874526501	B	0.88	MIM:230400
P07902	VAR_002591	198	I	M	Disease	6gqd	A	198	0.45	E	0.4228910804	B	0.15	MIM:230400
P07902	VAR_002618	323	Y	D	Disease	6gqd	A	323	0.29	E	0.1276918054	B	0.74	MIM:230400
P07902	VAR_002573	139	L	P	Disease	6gqd	A	139	0.05	B	0.02703884244	B	0.95	MIM:230400
P07902	VAR_002574	142	M	K	Disease	6gqd	A	142	0.01	B	0.0176269412	B	0.96	MIM:230400
P07902	VAR_068553	327	L	P	Disease	6gqd	A	327	0.17	B	0.7522113323	E	0.5	MIM:230400
P07902	VAR_002552	44	V	M	Disease	6gqd	A	44	0.01	B	0.00830924511	B	0.98	MIM:230400
P07902	VAR_002593	199	A	T	Disease	6gqd	A	199	0.02	B	0.06027847528	B	0.88	MIM:230400
P07902	VAR_002572	138	T	M	Disease	6gqd	A	138	0.25	E	0.627797246	E	0.26	MIM:230400
P07902	VAR_002605	258	R	C	Disease	6gqd	A	258	0.4	E	0.6475331187	E	0.3	MIM:230400
P07902	VAR_002587	188	Q	R	Disease	6gqd	A	188	0.23	E	0.008952081203	B	0.98	MIM:230400
P07902	VAR_008042	45	S	L	Disease	6gqd	A	45	0.12	B	0.01559522748	B	0.97	MIM:230400
P07902	VAR_068546	223	R	S	Disease	6gqd	A	223	0.48	E	0.899926424	E	0.8	MIM:230400
P07902	VAR_002612	308	E	K	Disease	6gqd	A	308	0.63	E	0.9485319853	E	0.9	MIM:230400
P07902	VAR_002610	289	L	R	Disease	6gqd	A	289	0.09	B	0.2584875822	B	0.48	MIM:230400
P07902	VAR_002601	231	R	H	Disease	6gqd	A	231	0.01	B	0.2640738189	B	0.47	MIM:230400
P07902	VAR_002600	226	L	P	Disease	6gqd	A	226	0.34	E	0.5662392974	E	0.13	MIM:230400
P07902	VAR_002589	194	F	L	Disease	6gqd	A	194	0.48	E	0.4710810483	B	0.06	MIM:230400
P07902	VAR_002615	317	Q	R	Disease	6gqd	A	317	0	B	0.01623520255	B	0.97	MIM:230400
P07902	VAR_002609	285	K	N	Disease	6gqd	A	285	0.03	B	0.4427417815	B	0.11	MIM:230400
P07902	VAR_023329	135	S	W	Disease	6gqd	A	135	0.04	B	0.1152385473	B	0.77	MIM:230400
P07902	VAR_002566	123	R	Q	Disease	6gqd	A	123	0.3	E	0.6374027133	E	0.27	MIM:230400
P07902	VAR_023328	51	R	Q	Disease	6gqd	A	51	0.95	E	0.2623534203	B	0.48	MIM:230400
P07902	VAR_023330	229	K	N	Disease	6gqd	A	229	0.72	E	0.9746121168	E	0.95	MIM:230400
P07902	VAR_068533	28	D	H	Disease	6gqd	A	28	0.36	E	0.8571273088	E	0.71	MIM:230400
P07902	VAR_068550	278	I	N	Disease	6gqd	A	278	0.02	B	0.02451750636	B	0.95	MIM:230400
P07902	VAR_002621	325	P	L	Disease	6gqd	A	325	0.01	B	0.3021532595	B	0.4	MIM:230400
P07902	VAR_008047	272	R	G	Disease	6gqd	A	272	0.15	B	0.1330209672	B	0.73	MIM:230400
P07902	VAR_068547	227	L	P	Disease	6gqd	A	227	0.55	E	0.8896085024	E	0.78	MIM:230400
P07902	VAR_068536	112	S	R	Disease	6gqd	A	112	0.28	E	0.8549077511	E	0.71	MIM:230400
P07902	VAR_002548	28	D	Y	Disease	6gqd	A	28	0.36	E	0.8571273088	E	0.71	MIM:230400
P07902	VAR_068555	345	A	D	Disease	6gqd	A	345	0.13	B	0.4138596058	B	0.17	MIM:230400
P07902	VAR_002628	334	K	R	Disease	6gqd	A	334	0.11	B	0.8609101772	E	0.72	MIM:230400
P07902	VAR_002555	62	L	M	Polymorphism	6gqd	A	62	0.67	E	0.7407677174	E	0.48	-
P07902	VAR_002606	259	R	W	Disease	6gqd	A	259	0.4	E	0.8077843189	E	0.62	MIM:230400
P07902	VAR_002595	203	E	K	Disease	6gqd	A	203	0.22	E	0.4650423825	B	0.07	MIM:230400
P07902	VAR_002582	154	W	G	Disease	6gqd	A	154	0.01	B	0.009631186724	B	0.98	MIM:230400
P07902	VAR_002584	179	G	D	Disease	6gqd	A	179	0.77	E	0.06955844164	B	0.86	MIM:230400
P07902	VAR_002560	98	D	N	Disease	6gqd	A	98	0.29	E	0.8328610659	E	0.67	MIM:230400
P07902	VAR_068534	33	R	H	Disease	6gqd	A	33	0.03	B	0.08260071278	B	0.83	MIM:230400
P07902	VAR_068543	192	S	G	Disease	6gqd	A	192	0.04	B	0.08569222689	B	0.83	MIM:230400
P07902	VAR_002561	113	D	N	Disease	6gqd	A	113	0.57	E	0.9332580566	E	0.87	MIM:230400
P07902	VAR_068552	291	E	V	Disease	6gqd	A	291	0.67	E	0.9166384339	E	0.83	MIM:230400
P07902	VAR_023331	252	Q	H	Disease	6gqd	A	252	0.04	B	0.09815770388	B	0.8	MIM:230400
P07902	VAR_002592	198	I	T	Disease	6gqd	A	198	0.45	E	0.4228910804	B	0.15	MIM:230400
P07902	VAR_002570	132	H	Y	Disease	6gqd	A	132	0.08	B	0.09757873416	B	0.8	MIM:230400
P07902	VAR_002597	209	Y	S	Disease	6gqd	A	209	0.27	E	0.2042483687	B	0.59	MIM:230400
P07902	VAR_002580	150	V	L	Disease	6gqd	A	150	0	B	0.004845380783	B	0.99	MIM:230400
P07902	VAR_002557	74	L	P	Disease	6gqd	A	74	0.11	B	0.1216427386	B	0.76	MIM:230400
P07902	VAR_002571	135	S	L	Disease	6gqd	A	135	0.04	B	0.1152385473	B	0.77	MIM:230400
P07902	VAR_068830	333	R	L	Disease	6gqd	A	333	0.21	E	0.8051126003	E	0.61	MIM:230400
P07902	VAR_002630	344	Q	K	Disease	6gqd	A	344	0.31	E	0.8003178239	E	0.6	MIM:230400
P07902	VAR_002553	51	R	L	Disease	6gqd	A	51	0.95	E	0.2623534203	B	0.48	MIM:230400
P07902	VAR_002608	282	L	V	Disease	6gqd	A	282	0.01	B	0.005324661732	B	0.99	MIM:230400
P07902	VAR_072797	231	R	C	Disease	6gqd	A	231	0.01	B	0.2640738189	B	0.47	MIM:230400
P07902	VAR_002579	148	R	W	Disease	6gqd	A	148	0.21	E	0.7666223049	E	0.53	MIM:230400
P07902	VAR_068542	185	P	S	Disease	6gqd	A	185	0.06	B	0.05874526501	B	0.88	MIM:230400
P07902	VAR_072793	33	R	P	Disease	6gqd	A	33	0.03	B	0.08260071278	B	0.83	MIM:230400
P07902	VAR_002627	333	R	W	Disease	6gqd	A	333	0.21	E	0.8051126003	E	0.61	MIM:230400
P07902	VAR_002565	123	R	G	Disease	6gqd	A	123	0.3	E	0.6374027133	E	0.27	MIM:230400
P07902	VAR_002625	333	R	G	Disease	6gqd	A	333	0.21	E	0.8051126003	E	0.61	MIM:230400
P07902	VAR_068539	170	I	T	Disease	6gqd	A	170	0.02	B	0.01200699806	B	0.98	MIM:230400
P07902	VAR_002550	38	Q	P	Disease	6gqd	A	38	0.09	B	0.6663730741	E	0.33	MIM:230400
P07902	VAR_002556	67	R	C	Disease	6gqd	A	67	0.46	E	0.9359719157	E	0.87	MIM:230400
P07902	VAR_002569	130	C	Y	Disease	6gqd	A	130	0	B	0.006866961718	B	0.99	MIM:230400
P07902	VAR_008048	294	F	Y	Disease	6gqd	A	294	0	B	0.2551057339	B	0.49	MIM:230400
P07902	VAR_072796	175	G	D	Disease	6gqd	A	175	0.31	E	0.1824924648	B	0.64	MIM:230400
P07902	VAR_002596	209	Y	C	Disease	6gqd	A	209	0.27	E	0.2042483687	B	0.59	MIM:230400
P07902	VAR_002590	195	L	P	Disease	6gqd	A	195	0.29	E	0.1167380214	B	0.77	MIM:230400
P07902	VAR_068824	89	Y	H	Disease	6gqd	A	89	0.1	B	0.5736071467	E	0.15	MIM:230400
P07902	VAR_002604	251	Y	S	Disease	6gqd	A	251	0	B	0.2359883487	B	0.53	MIM:230400
P07902	VAR_002558	81	A	T	Disease	6gqd	A	81	0.69	E	0.7386987805	E	0.48	MIM:230400
P07902	VAR_008045	204	R	P	Disease	6gqd	A	204	0.51	E	0.9672702551	E	0.93	MIM:230400
P07902	VAR_002581	151	V	A	Disease	6gqd	A	151	0	B	0.00684902072	B	0.99	MIM:230400
P07902	VAR_068827	181	S	F	Disease	6gqd	A	181	0.91	E	0.04724159837	B	0.91	MIM:230400
P07902	VAR_002568	127	K	E	Disease	6gqd	A	127	0.19	B	0.1475472152	B	0.7	MIM:230400
P07902	VAR_002629	336	M	L	Disease	6gqd	A	336	0.3	E	0.1565695703	B	0.69	MIM:230400
P07902	VAR_002623	329	S	F	Disease	6gqd	A	329	0.28	E	0.6060935855	E	0.21	MIM:230400
P07902	VAR_002631	350	T	A	Disease	6gqd	A	350	0.05	B	0.7012047172	E	0.4	MIM:230400
P07902	VAR_002619	323	Y	H	Disease	6gqd	A	323	0.29	E	0.1276918054	B	0.74	MIM:230400
P07902	VAR_068549	265	P	A	Disease	6gqd	A	265	0.22	E	0.7769024372	E	0.55	MIM:230400
P07902	VAR_068825	103	Q	R	Disease	6gqd	A	103	0.53	E	0.6016184092	E	0.2	MIM:230400
P07902	VAR_002620	324	P	S	Disease	6gqd	A	324	0	B	0.04990518093	B	0.9	MIM:230400
P07902	VAR_068548	259	R	Q	Disease	6gqd	A	259	0.4	E	0.8077843189	E	0.62	MIM:230400
P07902	VAR_072800	267	L	V	Disease	6gqd	A	267	0.03	B	0.02568849921	B	0.95	MIM:230400
P07902	VAR_002624	330	A	V	Disease	6gqd	A	330	0.39	E	0.8040308952	E	0.61	MIM:230400
P07902	VAR_002607	262	R	P	Disease	6gqd	A	262	0.27	E	0.9190531373	E	0.84	MIM:230400
P07902	VAR_002599	217	L	P	Disease	6gqd	A	217	0.07	B	0.07277071476	B	0.85	MIM:230400
P07902	VAR_072798	244	P	S	Disease	6gqd	A	244	0.02	B	0.1725507081	B	0.65	MIM:230400
P07902	VAR_002575	142	M	V	Disease	6gqd	A	142	0.01	B	0.0176269412	B	0.96	MIM:230400
P07902	VAR_002616	319	H	Q	Disease	6gqd	A	319	0	B	0.01144331694	B	0.98	MIM:230400
P07902	VAR_002622	328	R	H	Disease	6gqd	A	328	0.46	E	0.8269954324	E	0.65	MIM:230400
P07902	VAR_068537	132	H	Q	Disease	6gqd	A	132	0.08	B	0.09757873416	B	0.8	MIM:230400
P07902	VAR_072795	142	M	T	Disease	6gqd	A	142	0.01	B	0.0176269412	B	0.96	MIM:230400
P07902	VAR_068551	289	L	F	Disease	6gqd	A	289	0.09	B	0.2584875822	B	0.48	MIM:230400
P07902	VAR_068544	201	R	C	Disease	6gqd	A	201	0.44	E	0.957793951	E	0.92	MIM:230400
P07902	VAR_002585	183	P	T	Disease	6gqd	A	183	0.54	E	0.1733542979	B	0.65	MIM:230400
P07902	VAR_002602	249	W	R	Disease	6gqd	A	249	0.2	E	0.1394477189	B	0.72	MIM:230400
P08559	VAR_004963	302	R	H	Disease	2ozl	A	273	0.04	B	0.5312643051	E	0.06	MIM:312170
P08559	VAR_004951	162	G	R	Disease	2ozl	A	133	0	B	0.07263872027	B	0.85	MIM:312170
P08559	VAR_004950	113	H	D	Disease	2ozl	A	84	0.09	B	0.1285891235	B	0.74	MIM:312170
P08559	VAR_004956	217	P	L	Disease	2ozl	A	188	0.11	B	0.5923383236	E	0.18	MIM:312170
P08559	VAR_004960	263	R	Q	Disease	2ozl	A	234	0	B	0.3158938289	B	0.37	MIM:312170
P08559	VAR_004952	167	V	M	Disease	2ozl	A	138	0.42	E	0.03692156076	B	0.93	MIM:312170
P08559	VAR_004961	292	H	L	Disease	2ozl	A	263	0.13	B	0.269772768	B	0.46	MIM:312170
P08559	VAR_004959	263	R	G	Disease	2ozl	A	234	0	B	0.3158938289	B	0.37	MIM:312170
P08559	VAR_004954	205	F	L	Disease	2ozl	A	176	0.37	E	0.03618329763	B	0.93	MIM:312170
P08559	VAR_021056	315	D	N	Disease	2ozl	A	286	0.08	B	0.4610618949	B	0.08	MIM:312170
P08559	VAR_004957	231	T	A	Disease	2ozl	A	202	0.37	E	0.245312959	B	0.51	MIM:312170
P08559	VAR_050436	333	E	D	Polymorphism	2ozl	A	304	0.62	E	0.9905157089	E	0.98	-
P08559	VAR_004962	302	R	C	Disease	2ozl	A	273	0.04	B	0.5312643051	E	0.06	MIM:312170
P08559	VAR_004949	72	R	C	Disease	2ozl	A	43	0.09	B	0.1415788233	B	0.72	MIM:312170
P08559	VAR_021055	288	R	H	Disease	2ozl	A	259	0	B	0.1997853816	B	0.6	MIM:312170
P08559	VAR_004958	258	D	A	Disease	2ozl	A	229	0.04	B	0.2614446878	B	0.48	MIM:312170
P08559	VAR_004953	199	A	T	Disease	2ozl	A	170	0.01	B	0.1164616048	B	0.77	MIM:312170
P08559	VAR_021054	282	M	L	Polymorphism	2ozl	A	253	0.01	B	0.00243934989	B	1	-
P08559	VAR_021053	243	Y	N	Disease	2ozl	A	214	0.09	B	0.4182947278	B	0.16	MIM:312170
P08559	VAR_004955	210	M	V	Disease	2ozl	A	181	0.41	E	0.01579144597	B	0.97	MIM:312170
P08559	VAR_004966	378	R	H	Disease	2ozl	A	349	0.7	E	0.8659225702	E	0.73	MIM:312170
P02766	VAR_007570	78	L	H	Disease	6sug	A	58	0.12	B	0.4478272498	B	0.1	MIM:105210
P02766	VAR_007551	44	P	S	Disease	6sug	A	24	0.32	E	0.3860197067	B	0.23	MIM:105210
P02766	VAR_038971	64	F	S	Disease	6sug	A	44	0.16	B	0.5246669054	E	0.05	MIM:105210
P02766	VAR_010659	109	E	K	Disease	6sug	A	89	0.59	E	0.9617301226	E	0.92	MIM:105210
P02766	VAR_007563	67	G	V	Disease	6sug	A	47	0.32	E	0.3388667703	B	0.32	MIM:105210
P02766	VAR_038986	140	A	S	Disease	6sug	A	120	0.58	E	0.5018751025	E	0	MIM:105210
P02766	VAR_007550	40	V	I	Disease	6sug	A	20	0.66	E	0.6613003016	E	0.32	MIM:105210
P02766	VAR_007558	62	E	G	Disease	6sug	A	42	0.57	E	0.8899176121	E	0.78	MIM:105210
P02766	VAR_007565	70	S	I	Disease	6sug	A	50	0.39	E	0.6948626041	E	0.39	MIM:105210
P02766	VAR_038967	58	D	A	Disease	6sug	A	38	0.69	E	0.9702458382	E	0.94	MIM:105210
P02766	VAR_007593	129	A	T	Disease	6sug	A	109	0.05	B	0.02238944173	B	0.96	MIM:145680
P02766	VAR_007556	53	F	L	Disease	6sug	A	33	0.18	B	0.4333437085	B	0.13	MIM:105210
P02766	VAR_007581	94	D	H	Polymorphism	6sug	A	74	0.12	B	0.7771395445	E	0.55	-
P02766	VAR_007554	50	V	M	Disease	6sug	A	30	0	B	0.02488285303	B	0.95	MIM:105210
P02766	VAR_007595	134	Y	C	Disease	6sug	A	114	0.75	E	0.6952742338	E	0.39	MIM:105210
P02766	VAR_007594	131	L	M	Disease	6sug	A	111	0.01	B	0.05570498109	B	0.89	MIM:105210
P02766	VAR_038979	98	Y	F	Disease	6sug	A	78	0.05	B	0.1787166893	B	0.64	MIM:105210
P02766	VAR_007582	97	S	Y	Disease	6sug	A	77	0.62	E	0.8125212193	E	0.63	MIM:105210
P02766	VAR_007587	111	A	S	Disease	6sug	A	91	0	B	0.02857932448	B	0.94	MIM:105210
P02766	VAR_038978	81	E	G	Disease	6sug	A	61	0.69	E	0.9769970775	E	0.95	MIM:105210
P02766	VAR_007564	69	T	A	Disease	6sug	A	49	0.01	B	0.2454140186	B	0.51	MIM:105210
P02766	VAR_007586	110	H	N	Polymorphism	6sug	A	90	0.3	E	0.8764497042	E	0.75	-
P02766	VAR_007585	109	E	Q	Disease	6sug	A	89	0.59	E	0.9617301226	E	0.92	MIM:105210
P02766	VAR_007590	122	P	R	Polymorphism	6sug	A	102	0.49	E	0.9434547424	E	0.89	-
P02766	VAR_010658	48	V	M	Disease	6sug	A	28	0.01	B	0.01848515868	B	0.96	MIM:105210
P02766	VAR_007578	90	K	N	Disease	6sug	A	70	0.12	B	0.816758275	E	0.63	MIM:105210
P02766	VAR_007568	74	E	G	Disease	6sug	A	54	0.22	E	0.7945414782	E	0.59	MIM:105210
P02766	VAR_007552	50	V	A	Disease	6sug	A	30	0	B	0.02488285303	B	0.95	MIM:105210
P02766	VAR_038984	126	T	N	Disease	6sug	A	106	0.29	E	0.3359408081	B	0.33	MIM:105210
P02766	VAR_007589	121	G	S	Polymorphism	6sug	A	101	0.32	E	0.9091111422	E	0.82	-
P02766	VAR_007588	117	A	G	Disease	6sug	A	97	0	B	0.07253396511	B	0.85	MIM:105210
P02766	VAR_007557	56	A	P	Disease	6sug	A	36	0.23	E	0.802675724	E	0.61	MIM:105210
P02766	VAR_007598	134	Y	H	Disease	6sug	A	114	0.75	E	0.6952742338	E	0.39	MIM:115430
P02766	VAR_038972	65	A	S	Disease	6sug	A	45	0.2	E	0.5186424255	E	0.04	MIM:105210
P02766	VAR_038969	61	W	L	Disease	6sug	A	41	0.36	E	0.511939764	E	0.02	MIM:105210
P02766	VAR_007547	30	C	R	Disease	6sug	A	10	0.61	E	0.1551869512	B	0.69	MIM:105210
P02766	VAR_038968	58	D	V	Disease	6sug	A	38	0.69	E	0.9702458382	E	0.94	MIM:105210
P02766	VAR_007584	104	I	S	Disease	6sug	A	84	0.43	E	0.7619963884	E	0.52	MIM:105210
P02766	VAR_038974	69	T	I	Disease	6sug	A	49	0.01	B	0.2454140186	B	0.51	MIM:105210
P02766	VAR_007599	139	T	M	Polymorphism	6sug	A	119	0.58	E	0.4353362322	B	0.13	-
P02766	VAR_038987	142	V	A	Disease	6sug	A	122	0.55	E	0.6083999872	E	0.22	MIM:105210
P02766	VAR_038961	43	S	N	Disease	6sug	A	23	0.27	E	0.6964449286	E	0.39	MIM:105210
P02766	VAR_038975	73	G	E	Disease	6sug	A	53	0	B	0.2014600039	B	0.6	MIM:105210
P02766	VAR_038970	62	E	D	Disease	6sug	A	42	0.57	E	0.8899176121	E	0.78	MIM:105210
P02766	VAR_007573	80	T	A	Disease	6sug	A	60	0.55	E	0.8738702536	E	0.75	MIM:105210
P02766	VAR_038983	124	R	H	Polymorphism	6sug	A	104	0.52	E	0.7164248228	E	0.43	-
P02766	VAR_007596	136	Y	S	Disease	6sug	A	116	0.35	E	0.4158579409	B	0.17	MIM:105210
P02766	VAR_007579	91	V	A	Disease	6sug	A	71	0	B	0.01133453846	B	0.98	MIM:105210
P02766	VAR_038965	54	R	T	Disease	6sug	A	34	0.29	E	0.8800000548	E	0.76	MIM:105210
P02766	VAR_007576	88	I	L	Disease	6sug	A	68	0.31	E	0.839984417	E	0.68	MIM:105210
P02766	VAR_038960	33	M	I	Polymorphism	6sug	A	13	0.15	B	0.6534572244	E	0.31	-
P02766	VAR_007569	75	L	P	Disease	6sug	A	55	0.08	B	0.04232224822	B	0.92	MIM:105210
P02766	VAR_038973	67	G	E	Disease	6sug	A	47	0.32	E	0.3388667703	B	0.32	MIM:105210
P02766	VAR_007583	104	I	N	Disease	6sug	A	84	0.43	E	0.7619963884	E	0.52	MIM:105210
P02766	VAR_007561	67	G	A	Disease	6sug	A	47	0.32	E	0.3388667703	B	0.32	MIM:105210
P02766	VAR_038980	104	I	T	Disease	6sug	A	84	0.43	E	0.7619963884	E	0.52	MIM:105210
P02766	VAR_038976	74	E	K	Disease	6sug	A	54	0.22	E	0.7945414782	E	0.59	MIM:105210
P02766	VAR_007575	84	F	L	Disease	6sug	A	64	0.04	B	0.1530887187	B	0.69	MIM:105210
P02766	VAR_038966	55	K	N	Disease	6sug	A	35	0.31	E	0.8945155144	E	0.79	MIM:105210
P02766	VAR_007577	89	Y	H	Disease	6sug	A	69	0	B	0.08928799629	B	0.82	MIM:105210
P02766	VAR_038982	117	A	S	Disease	6sug	A	97	0	B	0.07253396511	B	0.85	MIM:105210
P02766	VAR_007560	65	A	T	Disease	6sug	A	45	0.2	E	0.5186424255	E	0.04	MIM:105210
P02766	VAR_038988	144	N	S	Disease	6sug	A	124	0.67	E	0.8174079657	E	0.63	MIM:105210
P02766	VAR_007567	72	S	P	Disease	6sug	A	52	0.45	E	0.9204413295	E	0.84	MIM:105210
P02766	VAR_007553	50	V	L	Disease	6sug	A	30	0	B	0.02488285303	B	0.95	MIM:105210
P02766	VAR_007574	81	E	K	Disease	6sug	A	61	0.69	E	0.9769970775	E	0.95	MIM:105210
P02766	VAR_038959	32	L	P	Disease	6sug	A	12	0	B	0.04534524679	B	0.91	MIM:105210
P02766	VAR_007555	53	F	I	Disease	6sug	A	33	0.18	B	0.4333437085	B	0.13	MIM:105210
P02766	VAR_007580	93	I	V	Disease	6sug	A	73	0	B	0.03206801414	B	0.94	MIM:105210
P02766	VAR_007548	38	D	E	Disease	6sug	A	18	0.01	B	0.239561677	B	0.52	MIM:105210
P02766	VAR_038962	50	V	G	Disease	6sug	A	30	0	B	0.02488285303	B	0.95	MIM:105210
P02766	VAR_007571	78	L	R	Disease	6sug	A	58	0.12	B	0.4478272498	B	0.1	MIM:105210
P02766	VAR_038964	53	F	V	Disease	6sug	A	33	0.18	B	0.4333437085	B	0.13	MIM:105210
P02766	VAR_007559	65	A	D	Disease	6sug	A	45	0.2	E	0.5186424255	E	0.04	MIM:105210
P02766	VAR_007572	79	T	K	Disease	6sug	A	59	0.11	B	0.5221288204	E	0.04	MIM:105210
P02766	VAR_007591	124	R	C	Polymorphism	6sug	A	104	0.52	E	0.7164248228	E	0.43	-
P02766	VAR_007562	67	G	R	Disease	6sug	A	47	0.32	E	0.3388667703	B	0.32	MIM:105210
P02766	VAR_038977	75	L	Q	Disease	6sug	A	55	0.08	B	0.04232224822	B	0.92	MIM:105210
P02766	VAR_038985	127	I	M	Disease	6sug	A	107	0.01	B	0.03183835745	B	0.94	MIM:105210
P02766	VAR_007592	127	I	V	Disease	6sug	A	107	0.01	B	0.03183835745	B	0.94	MIM:105210
P02766	VAR_007600	142	V	I	Disease	6sug	A	122	0.55	E	0.6083999872	E	0.22	MIM:105210
P02766	VAR_007549	38	D	G	Disease	6sug	A	18	0.01	B	0.239561677	B	0.52	MIM:105210
P02766	VAR_007566	70	S	R	Disease	6sug	A	50	0.39	E	0.6948626041	E	0.39	MIM:105210
Q9UJ70	VAR_029763	38	W	R	Polymorphism	2ch5	A	38	0.67	E	0.6635924578	E	0.33	-
Q9UJ70	VAR_029764	60	A	V	Polymorphism	2ch5	A	60	0.17	B	0.3491405845	B	0.3	-
P20813	VAR_016929	487	R	C	Polymorphism	5ufg	A	487	0.38	E	0.9012755752	E	0.8	-
P20813	VAR_016928	259	S	R	Polymorphism	5ufg	A	259	0.77	E	0.902089715	E	0.8	-
P20813	VAR_016925	172	Q	H	Polymorphism	5ufg	A	172	0.03	B	0.2427666783	B	0.51	-
P20813	VAR_016924	167	P	A	Polymorphism	5ufg	A	167	0.01	B	0.08642560244	B	0.83	-
P20813	VAR_023564	46	M	V	Polymorphism	5ufg	A	46	0.17	B	0.07689216733	B	0.85	-
P20813	VAR_023566	140	R	Q	Polymorphism	5ufg	A	140	0.34	E	0.9067630768	E	0.81	-
P20813	VAR_023565	99	G	E	Polymorphism	5ufg	A	99	0.05	B	0.5741608143	E	0.15	-
P20813	VAR_025210	306	T	S	Polymorphism	5ufg	A	306	0.06	B	0.0105600059	B	0.98	-
P20813	VAR_025209	289	N	K	Polymorphism	5ufg	A	289	0.19	B	0.1248000562	B	0.75	-
P20813	VAR_023567	391	I	N	Polymorphism	5ufg	A	391	0	B	0.02361649275	B	0.95	-
P20813	VAR_016948	139	K	E	Polymorphism	5ufg	A	139	0.49	E	0.8512887955	E	0.7	-
P20813	VAR_024716	328	I	T	Polymorphism	5ufg	A	328	0	B	0.02407079935	B	0.95	-
P29401	VAR_077030	318	R	C	Disease	4kxv	A	318	0.17	B	0.1861698926	B	0.63	MIM:617044
P29401	VAR_052634	181	I	V	Polymorphism	4kxv	A	181	0	B	0.002321392298	B	1	-
Q9H3M7	VAR_048334	177	R	Q	Polymorphism	4ll1	A	177	0.27	E	0.8889135122	E	0.78	-
O43570	VAR_065292	143	E	K	Disease	1jd0	A	117	0	B	0.007879495621	B	0.98	MIM:143860
O43570	VAR_081182	121	H	Q	Disease	1jd0	A	96	0.01	B	0.02915501595	B	0.94	MIM:143860
P50225	VAR_057339	151	E	Q	Polymorphism	1ls6	A	151	0.73	E	0.797336936	E	0.59	-
P50225	VAR_009302	37	R	Q	Polymorphism	1ls6	A	37	0.44	E	0.8271799088	E	0.65	-
P50225	VAR_014889	235	N	T	Polymorphism	1ls6	A	235	0.14	B	0.5479001999	E	0.1	-
P50225	VAR_061886	282	E	K	Polymorphism	1ls6	A	282	0.78	E	0.9930984974	E	0.99	-
P50225	VAR_028721	151	E	D	Polymorphism	1ls6	A	151	0.73	E	0.797336936	E	0.59	-
P60520	VAR_049756	51	V	A	Polymorphism	4co7	A	51	0.06	B	0.1380923092	B	0.72	-
Q14565	VAR_018960	200	M	V	Polymorphism	6r3p	A	200	0.11	B	0.1606080234	B	0.68	-
Q14565	VAR_061757	150	G	D	Polymorphism	6r3p	A	150	0.81	E	0.7566986084	E	0.51	-
P11597	VAR_013919	331	G	S	Polymorphism	2obd	A	314	0.69	E	0.8568032384	E	0.71	-
P11597	VAR_033099	168	L	P	Disease	2obd	A	151	0.49	E	0.7046505809	E	0.41	MIM:143470
P11597	VAR_017019	385	V	M	Polymorphism	2obd	A	368	0.2	E	0.8441583514	E	0.69	-
P11597	VAR_013923	486	V	M	Polymorphism	2obd	A	469	0.41	E	0.592869997	E	0.19	-
P11597	VAR_013920	390	A	P	Polymorphism	2obd	A	373	0.3	E	0.2593507171	B	0.48	-
P11597	VAR_031127	455	V	M	Polymorphism	2obd	A	438	0.18	B	0.1126615107	B	0.77	-
P11597	VAR_033098	154	R	W	Polymorphism	2obd	A	137	0.29	E	0.8402577043	E	0.68	-
P11597	VAR_013922	468	R	Q	Polymorphism	2obd	A	451	0.42	E	0.8598653078	E	0.72	-
P11597	VAR_033100	299	R	C	Disease	2obd	A	282	0.37	E	0.8035116196	E	0.61	MIM:143470
P11597	VAR_004172	459	D	G	Disease	2obd	A	442	0.53	E	0.9506880045	E	0.9	MIM:143470
Q13231	VAR_024458	442	A	G	Polymorphism	5hbf	A	442	0.8	E	0.8300408125	E	0.66	-
Q13231	VAR_065914	74	E	K	Polymorphism	5hbf	A	74	0.4	E	0.9482144117	E	0.9	-
Q13231	VAR_022138	102	G	S	Polymorphism	5hbf	A	102	0.35	E	0.5728781819	E	0.15	-
Q13231	VAR_049190	40	R	H	Polymorphism	5hbf	A	40	0.4	E	0.9211288691	E	0.84	-
Q13231	VAR_049191	171	Q	H	Polymorphism	5hbf	A	171	0.7	E	0.9324779511	E	0.86	-
P48147	VAR_047790	351	L	V	Polymorphism	3ddu	A	351	0	B	0.002181977034	B	1	-
P48147	VAR_047791	706	V	I	Polymorphism	3ddu	A	706	0.13	B	0.3664757609	B	0.27	-
Q9BQG2	VAR_034158	235	I	V	Polymorphism	6scx	A	235	0.76	E	0.6861256361	E	0.37	-
Q9BQG2	VAR_034157	129	K	E	Polymorphism	6scx	A	129	0.31	E	0.7071336508	E	0.41	-
Q96RU8	VAR_042367	298	R	C	Polymorphism	5cem	A	298	0.48	E	0.9176284075	E	0.84	-
Q96RU8	VAR_042366	267	V	I	Polymorphism	5cem	A	267	0.01	B	0.01059645414	B	0.98	-
Q96RU8	VAR_042364	173	S	R	Polymorphism	5cem	A	173	0.52	E	0.8388367891	E	0.68	-
Q96RU8	VAR_042368	360	E	A	Polymorphism	5cem	A	360	0.28	E	0.9122078419	E	0.82	-
Q96RU8	VAR_042365	215	T	M	Polymorphism	5cem	A	215	0.39	E	0.496139586	B	0.01	-
Q96RU8	VAR_042369	360	E	D	Polymorphism	5cem	A	360	0.28	E	0.9122078419	E	0.82	-
O94766	VAR_066624	277	R	Q	Disease	3cu0	A	277	0.63	E	0.9397513866	E	0.88	MIM:245600
O94766	VAR_075370	140	P	L	Disease	3cu0	A	140	1	E	0.3900457919	B	0.22	MIM:245600
P00558	VAR_006082	266	V	M	Disease	2wzd	A	265	0	B	0.01137796044	B	0.98	MIM:300653
P00558	VAR_006080	206	R	P	Disease	2wzd	A	205	0.45	E	0.6640667915	E	0.33	MIM:300653
P00558	VAR_006087	352	T	N	Polymorphism	2wzd	A	351	0	B	0.06233537197	B	0.88	-
P00558	VAR_006078	164	D	V	Disease	2wzd	A	163	0.01	B	0.1146639287	B	0.77	MIM:300653
P00558	VAR_006081	252	E	A	Disease	2wzd	A	251	0.69	E	0.9585623741	E	0.92	MIM:300653
P00558	VAR_006086	316	C	R	Disease	2wzd	A	315	0.04	B	0.02395197749	B	0.95	MIM:300653
P00558	VAR_006085	315	D	N	Disease	2wzd	A	314	0.02	B	0.07046547532	B	0.86	MIM:300653
P00558	VAR_006084	285	D	V	Disease	2wzd	A	284	0.09	B	0.1664029956	B	0.67	MIM:300653
P00558	VAR_006076	88	L	P	Disease	2wzd	A	87	0.29	E	0.5534701347	E	0.11	MIM:300653
P00558	VAR_006077	158	G	V	Disease	2wzd	A	157	0.01	B	0.01868891716	B	0.96	MIM:300653
P00558	VAR_006083	268	D	N	Polymorphism	2wzd	A	267	0.7	E	0.9829878807	E	0.97	-
Q6XQN6	VAR_038275	57	A	V	Polymorphism	4yub	A	57	0.05	B	0.06489276886	B	0.87	-
Q02127	VAR_062419	284	T	I	Disease	6fmd	A	285	0.24	E	0.1152850688	B	0.77	MIM:263750
Q02127	VAR_062420	346	R	W	Disease	6fmd	A	347	0.18	B	0.9457589984	E	0.89	MIM:263750
Q02127	VAR_062417	202	G	D	Disease	6fmd	A	203	0	B	0.416810751	B	0.17	MIM:263750
Q02127	VAR_062421	392	D	G	Disease	6fmd	A	393	0.26	E	0.927837491	E	0.86	MIM:263750
Q02127	VAR_062414	152	G	R	Disease	6fmd	A	153	0	B	0.4205275774	B	0.16	MIM:263750
Q02127	VAR_062416	202	G	A	Disease	6fmd	A	203	0	B	0.416810751	B	0.17	MIM:263750
Q02127	VAR_062415	199	R	C	Disease	6fmd	A	200	0.39	E	0.9702193737	E	0.94	MIM:263750
Q02127	VAR_062413	135	R	C	Disease	6fmd	A	136	0.15	B	0.3852897286	B	0.23	MIM:263750
Q02127	VAR_062418	244	R	W	Disease	6fmd	A	245	0.79	E	0.7821501493	E	0.56	MIM:263750
P49448	VAR_048867	498	S	A	Polymorphism	6g2u	A	445	0.65	E	0.7660645843	E	0.53	-
P60891	VAR_063524	290	I	T	Disease	3s5j	A	290	0.13	B	0.07288521528	B	0.85	MIM:304500
P60891	VAR_036941	43	E	D	Disease	3s5j	A	43	0.68	E	0.859131217	E	0.72	MIM:311070
P60891	VAR_036942	115	M	T	Disease	3s5j	A	115	0.28	E	0.06028833985	B	0.88	MIM:311070
P60891	VAR_063523	87	A	T	Disease	3s5j	A	87	0	B	0.009622752666	B	0.98	MIM:304500
P60891	VAR_063522	65	D	N	Disease	3s5j	A	65	0.26	E	0.753944993	E	0.51	MIM:304500
P60891	VAR_004163	114	N	S	Disease	3s5j	A	114	0.53	E	0.8865997195	E	0.77	MIM:300661
P60891	VAR_036943	133	Q	P	Disease	3s5j	A	133	0.69	E	0.5643248558	E	0.13	MIM:301835
P60891	VAR_036944	152	L	P	Disease	3s5j	A	152	0.08	B	0.02633693814	B	0.95	MIM:301835
P60891	VAR_016046	190	A	V	Disease	3s5j	A	190	0.01	B	0.1101454496	B	0.78	MIM:300661
P60891	VAR_016047	193	H	Q	Disease	3s5j	A	193	0.47	E	0.5683573484	E	0.14	MIM:300661
P60891	VAR_063525	306	G	R	Disease	3s5j	A	306	0.9	E	0.8573188782	E	0.71	MIM:304500
P60891	VAR_016045	129	L	I	Disease	3s5j	A	129	0.09	B	0.1616066098	B	0.68	MIM:300661
P60891	VAR_016044	52	D	H	Disease	3s5j	A	52	0.04	B	0.6039661169	E	0.21	MIM:300661
P60891	VAR_004164	183	D	H	Disease	3s5j	A	183	0.6	E	0.9756194949	E	0.95	MIM:300661
Q9BXJ7	VAR_081907	234	C	F	Disease	6gje	A	234	0.13	B	0.2664102316	B	0.47	MIM:261100
Q9BXJ7	VAR_081906	69	M	K	Disease	6gje	A	69	0.23	E	0.07128977776	B	0.86	MIM:261100
Q9BXJ7	VAR_015733	41	T	I	Disease	6gje	A	41	0.44	E	0.2874405384	B	0.43	MIM:261100
P07093	VAR_051955	51	I	M	Polymorphism	4dy0	A	32	0.11	B	0.04237943888	B	0.92	-
P16422	VAR_063829	66	C	Y	Disease	4mzv	A	66	0.01	B	0.1153977811	B	0.77	MIM:613217
Q06609	VAR_076593	293	A	T	Disease	1n0w	A	293	0.92	E	0.507011652	E	0.01	MIM:617244
Q06609	VAR_076870	131	T	P	Disease	1n0w	A	131	0.15	B	0.1944053471	B	0.61	MIM:617244
Q06609	VAR_010899	150	R	Q	Disease	1n0w	A	150	0.47	E	0.9145841599	E	0.83	MIM:114480
Q9Y296	VAR_052397	78	D	A	Polymorphism	2j3t	D	78	0.65	E	0.9042855501	E	0.81	-
Q9Y297	VAR_022027	543	A	S	Polymorphism	6m90	A	507	0.68	E	0.8289523721	E	0.66	-
P30281	VAR_033726	253	E	D	Polymorphism	3g33	B	253	0.88	E	0.9598881602	E	0.92	-
P30281	VAR_020412	134	P	S	Polymorphism	3g33	B	134	0.32	E	0.7551605701	E	0.51	-
Q9H777	VAR_017424	355	M	V	Polymorphism	3zwf	A	355	0.26	E	0.06843173504	B	0.86	-
P01009	VAR_006980	58	A	T	Polymorphism	6hx4	A	34	0	B	0.003754854202	B	0.99	-
P01009	VAR_007008	387	E	K	Polymorphism	6hx4	A	363	0.68	E	0.9305914044	E	0.86	-
P01009	VAR_006996	228	E	K	Polymorphism	6hx4	A	204	0.34	E	0.9627832174	E	0.93	-
P01009	VAR_006981	63	R	C	Polymorphism	6hx4	A	39	0.39	E	0.8969175816	E	0.79	-
P01009	VAR_007001	354	S	F	Polymorphism	6hx4	A	330	0.3	E	0.3658887744	B	0.27	-
P01009	VAR_007009	393	P	L	Polymorphism	6hx4	A	369	0.15	B	0.153445363	B	0.69	-
P01009	VAR_007000	288	E	V	Polymorphism	6hx4	A	264	0.12	B	0.358609885	B	0.28	-
P01009	VAR_006998	247	R	C	Polymorphism	6hx4	A	223	0.11	B	0.8009251952	E	0.6	-
P01009	VAR_007010	400	E	D	Polymorphism	6hx4	A	376	0.11	B	0.2778905034	B	0.44	-
P01009	VAR_006991	125	R	H	Polymorphism	6hx4	A	101	0.27	E	0.9675940275	E	0.94	-
P01009	VAR_006999	280	D	V	Polymorphism	6hx4	A	256	0.3	E	0.8748022318	E	0.75	-
P01009	VAR_006990	116	I	N	Polymorphism	6hx4	A	92	0.04	B	0.04807937145	B	0.9	-
P01009	VAR_006989	112	P	T	Polymorphism	6hx4	A	88	0.39	E	0.7915334702	E	0.58	-
P01009	VAR_007003	365	D	N	Polymorphism	6hx4	A	341	0.28	E	0.7429286242	E	0.49	-
P01009	VAR_006986	84	A	T	Polymorphism	6hx4	A	60	0	B	0.003927439451	B	0.99	-
P01009	VAR_006985	77	S	F	Polymorphism	6hx4	A	53	0	B	0.004730969667	B	0.99	-
P01009	VAR_006992	139	G	S	Polymorphism	6hx4	A	115	0.13	B	0.03271195292	B	0.93	-
P01009	VAR_006982	65	L	P	Polymorphism	6hx4	A	41	0.08	B	0.01175364852	B	0.98	-
P01009	VAR_007006	386	P	H	Polymorphism	6hx4	A	362	0.45	E	0.7325423956	E	0.47	-
P01009	VAR_007005	382	M	R	Polymorphism	6hx4	A	358	0.84	E	0.8307340145	E	0.66	-
P01009	VAR_006987	91	G	E	Polymorphism	6hx4	A	67	0	B	0.3275835216	B	0.34	-
P01009	VAR_006988	92	T	I	Polymorphism	6hx4	A	68	0.13	B	0.06522968411	B	0.87	-
P01009	VAR_007007	386	P	T	Polymorphism	6hx4	A	362	0.45	E	0.7325423956	E	0.47	-
P01009	VAR_007004	366	E	K	Polymorphism	6hx4	A	342	0.37	E	0.600205183	E	0.2	-
P01009	VAR_007002	360	A	T	Polymorphism	6hx4	A	336	0	B	0.01946225762	B	0.96	-
P01009	VAR_006995	180	Q	E	Polymorphism	6hx4	A	156	0.5	E	0.8638201952	E	0.73	-
P01009	VAR_006993	172	G	R	Polymorphism	6hx4	A	148	0.87	E	0.8812251687	E	0.76	-
P01009	VAR_006994	172	G	W	Polymorphism	6hx4	A	148	0.87	E	0.8812251687	E	0.76	-
P01008	VAR_027464	243	T	I	Disease	3kcg	I	211	0.06	B	0.008567363024	B	0.98	MIM:613118
P01008	VAR_007056	198	Y	C	Disease	3kcg	I	166	0.11	B	0.08582988381	B	0.83	MIM:613118
P01008	VAR_007072	419	A	V	Disease	3kcg	I	387	0.61	E	0.3190071881	B	0.36	MIM:613118
P01008	VAR_027458	178	L	H	Disease	3kcg	I	146	0.04	B	0.03125461936	B	0.94	MIM:613118
P01008	VAR_071205	401	H	R	Disease	3kcg	I	369	0.01	B	0.06647691131	B	0.87	MIM:613118
P01008	VAR_007073	424	G	D	Disease	3kcg	I	392	0.75	E	0.571988523	E	0.14	MIM:613118
P01008	VAR_007065	334	E	K	Disease	3kcg	I	302	0.4	E	0.9887750745	E	0.98	MIM:613118
P01008	VAR_071204	293	R	P	Disease	3kcg	I	261	0.32	E	0.6564910412	E	0.31	MIM:613118
P01008	VAR_007086	453	I	T	Disease	3kcg	I	421	0.07	B	0.009572654963	B	0.98	MIM:613118
P01008	VAR_007083	438	R	M	Disease	3kcg	I	406	0.17	B	0.2611829937	B	0.48	MIM:613118
P01008	VAR_027459	179	F	L	Disease	3kcg	I	147	0.02	B	0.05245092511	B	0.9	MIM:613118
P01008	VAR_027471	398	D	H	Disease	3kcg	I	366	0.17	B	0.8056311011	E	0.61	MIM:613118
P01008	VAR_007075	425	R	C	Disease	3kcg	I	393	1	E	0.7325453758	E	0.47	MIM:613118
P01008	VAR_012750	167	N	T	Polymorphism	3kcg	I	135	0.56	E	0.8041251898	E	0.61	-
P01008	VAR_007084	439	P	L	Disease	3kcg	I	407	0.14	B	0.1510334611	B	0.7	MIM:613118
P01008	VAR_007064	316	I	N	Disease	3kcg	I	284	0.01	B	0.004905670881	B	0.99	MIM:613118
P01008	VAR_007087	456	G	R	Disease	3kcg	I	424	0.05	B	0.02846834064	B	0.94	MIM:613118
P01008	VAR_071200	125	G	D	Disease	3kcg	I	93	0.01	B	0.2177277803	B	0.56	MIM:613118
P01008	VAR_071201	170	S	P	Disease	3kcg	I	138	0.08	B	0.3552984893	B	0.29	MIM:613118
P01008	VAR_007088	457	R	T	Disease	3kcg	I	425	-1	B	0.4390151501	B	0.12	MIM:613118
P01008	VAR_007042	90	F	L	Disease	3kcg	I	58	0	B	0.03491604328	B	0.93	MIM:613118
P01008	VAR_007063	302	L	P	Disease	3kcg	I	270	0	B	0.0261207819	B	0.95	MIM:613118
P01008	VAR_007050	150	Q	P	Disease	3kcg	I	118	0.09	B	0.6411576271	E	0.28	MIM:613118
P01008	VAR_007081	436	A	T	Disease	3kcg	I	404	0	B	0.01086565852	B	0.98	MIM:613118
P01008	VAR_007090	459	A	D	Disease	3kcg	I	427	0.08	B	0.3515242338	B	0.3	MIM:613118
P01008	VAR_027460	198	Y	H	Disease	3kcg	I	166	0.11	B	0.08582988381	B	0.83	MIM:613118
P01008	VAR_007035	56	R	C	Disease	3kcg	I	24	0.37	E	0.8234015107	E	0.65	MIM:613118
P01008	VAR_007074	425	R	H	Disease	3kcg	I	393	1	E	0.7325453758	E	0.47	MIM:613118
P01008	VAR_027465	251	I	T	Disease	3kcg	I	219	0.08	B	0.02828976512	B	0.94	MIM:613118
P01008	VAR_007071	416	A	S	Disease	3kcg	I	384	0.89	E	0.5730066299	E	0.15	MIM:613118
P01008	VAR_007062	283	M	I	Disease	3kcg	I	251	0.01	B	0.06134647131	B	0.88	MIM:613118
P01008	VAR_027457	160	C	Y	Disease	3kcg	I	128	0.16	B	0.4654526412	B	0.07	MIM:613118
P01008	VAR_007078	434	F	C	Disease	3kcg	I	402	0	B	0.02947086096	B	0.94	MIM:613118
P01008	VAR_071203	248	V	G	Disease	3kcg	I	216	0	B	0.005442112684	B	0.99	MIM:613118
P01008	VAR_027466	257	W	R	Disease	3kcg	I	225	0.03	B	0.05476295948	B	0.89	MIM:613118
P01008	VAR_027455	127	C	R	Disease	3kcg	I	95	0.15	B	0.7328920364	E	0.47	MIM:613118
P01008	VAR_007091	461	P	L	Disease	3kcg	I	429	0.1	B	0.2302957475	B	0.54	MIM:613118
P01008	VAR_027454	121	M	K	Disease	3kcg	I	89	0.02	B	0.01516956091	B	0.97	MIM:613118
P01008	VAR_027469	323	S	P	Disease	3kcg	I	291	0.51	E	0.6735303402	E	0.35	MIM:613118
P01008	VAR_007058	219	N	K	Disease	3kcg	I	187	0.11	B	0.1774986684	B	0.65	MIM:613118
P01008	VAR_007039	79	R	S	Disease	3kcg	I	47	0.28	E	0.7673150301	E	0.53	MIM:613118
P01008	VAR_007054	161	R	Q	Disease	3kcg	I	129	0.21	E	0.6635516882	E	0.33	MIM:613118
P01008	VAR_007082	437	N	K	Disease	3kcg	I	405	0.11	B	0.4923098981	B	0.02	MIM:613118
P01008	VAR_007079	434	F	S	Disease	3kcg	I	402	0	B	0.02947086096	B	0.94	MIM:613118
P01008	VAR_027461	214	S	F	Disease	3kcg	I	182	0.05	B	0.05254971981	B	0.89	MIM:613118
P01008	VAR_007057	214	S	Y	Disease	3kcg	I	182	0.05	B	0.05254971981	B	0.89	MIM:613118
P01008	VAR_007036	73	P	L	Disease	3kcg	I	41	0.14	B	0.7265049219	E	0.45	MIM:613118
P01008	VAR_007067	381	S	P	Disease	3kcg	I	349	0.07	B	0.09540954232	B	0.81	MIM:613118
P01008	VAR_027470	397	S	P	Disease	3kcg	I	365	0.12	B	0.2050046623	B	0.59	MIM:613118
P01008	VAR_027467	261	F	L	Disease	3kcg	I	229	0	B	0.03301134706	B	0.93	MIM:613118
P01008	VAR_027472	412	S	R	Disease	3kcg	I	380	0.35	E	0.5097069144	E	0.02	MIM:613118
P01008	VAR_027456	146	K	E	Disease	3kcg	I	114	0.45	E	0.8686208725	E	0.74	MIM:613118
P01008	VAR_007053	158	L	P	Disease	3kcg	I	126	0	B	0.02564248443	B	0.95	MIM:613118
P01008	VAR_007076	425	R	P	Disease	3kcg	I	393	1	E	0.7325453758	E	0.47	MIM:613118
P01008	VAR_007080	434	F	L	Disease	3kcg	I	402	0	B	0.02947086096	B	0.94	MIM:613118
P01008	VAR_027463	223	S	P	Disease	3kcg	I	191	0.25	E	0.7490252852	E	0.5	MIM:613118
P01008	VAR_007068	391	R	Q	Polymorphism	3kcg	I	359	0.83	E	0.8806918859	E	0.76	-
P01008	VAR_071199	53	C	F	Disease	3kcg	I	21	0.19	B	0.1829691231	B	0.63	MIM:613118
P01008	VAR_007077	426	S	L	Disease	3kcg	I	394	0.69	E	0.3965728879	B	0.21	MIM:613118
P01008	VAR_027453	98	L	P	Disease	3kcg	I	66	0	B	0.011939466	B	0.98	MIM:613118
P01008	VAR_007046	131	L	V	Disease	3kcg	I	99	0.02	B	0.174472183	B	0.65	MIM:613118
P01008	VAR_007049	148	S	P	Disease	3kcg	I	116	0.04	B	0.5691363215	E	0.14	MIM:613118
P01008	VAR_071206	439	P	A	Disease	3kcg	I	407	0.14	B	0.1510334611	B	0.7	MIM:613118
P01008	VAR_007070	416	A	P	Disease	3kcg	I	384	0.89	E	0.5730066299	E	0.15	MIM:613118
P01008	VAR_007047	133	Q	K	Disease	3kcg	I	101	0.16	B	0.4761243165	B	0.05	MIM:613118
P01008	VAR_007092	462	C	F	Disease	3kcg	I	430	0.21	E	0.6208504438	E	0.24	MIM:613118
P01008	VAR_007045	131	L	F	Disease	3kcg	I	99	0.02	B	0.174472183	B	0.65	MIM:613118
P01008	VAR_027468	283	M	V	Disease	3kcg	I	251	0.01	B	0.06134647131	B	0.88	MIM:613118
P01008	VAR_007034	52	M	T	Polymorphism	3kcg	I	20	0.57	E	0.5337430239	E	0.07	-
P01008	VAR_007044	112	P	T	Disease	3kcg	I	80	0	B	0.03135111928	B	0.94	MIM:613118
P01008	VAR_007059	219	N	D	Disease	3kcg	I	187	0.11	B	0.1774986684	B	0.65	MIM:613118
P01008	VAR_007037	79	R	C	Disease	3kcg	I	47	0.28	E	0.7673150301	E	0.53	MIM:613118
P01008	VAR_027473	441	L	P	Disease	3kcg	I	409	0.04	B	0.01301944256	B	0.97	MIM:613118
P01008	VAR_007038	79	R	H	Disease	3kcg	I	47	0.28	E	0.7673150301	E	0.53	MIM:613118
P01008	VAR_009258	438	R	G	Disease	3kcg	I	406	0.17	B	0.2611829937	B	0.48	MIM:613118
P01008	VAR_007055	190	Y	C	Polymorphism	3kcg	I	158	0.04	B	0.02101281285	B	0.96	-
P01008	VAR_027452	95	Y	C	Disease	3kcg	I	63	0.07	B	0.0154979527	B	0.97	MIM:613118
P01008	VAR_007033	39	I	N	Disease	3kcg	I	7	0.17	B	0.602024734	E	0.2	MIM:613118
P01008	VAR_013085	147	T	A	Polymorphism	3kcg	I	115	0	B	0.5086598992	E	0.02	-
P01008	VAR_071202	218	I	N	Disease	3kcg	I	186	0	B	0.02083000541	B	0.96	MIM:613118
P01008	VAR_007085	439	P	T	Disease	3kcg	I	407	0.14	B	0.1510334611	B	0.7	MIM:613118
P01008	VAR_007051	152	H	Y	Disease	3kcg	I	120	0.02	B	0.3231436908	B	0.35	MIM:613118
P01008	VAR_007069	414	A	T	Disease	3kcg	I	382	0.57	E	0.2993119359	B	0.4	MIM:613118
P01008	VAR_007041	89	R	C	Disease	3kcg	I	57	0.33	E	0.9104778767	E	0.82	MIM:613118
P01008	VAR_007060	269	E	K	Disease	3kcg	I	237	0.21	E	0.672708869	E	0.35	MIM:613118
P01008	VAR_012316	95	Y	S	Disease	3kcg	I	63	0.07	B	0.0154979527	B	0.97	MIM:613118
P02763	VAR_013840	38	Q	R	Polymorphism	3kq0	A	20	0.52	E	0.9447245002	E	0.89	-
P02763	VAR_013841	174	V	M	Polymorphism	3kq0	A	156	0.12	B	0.1371744573	B	0.73	-
P02763	VAR_056166	167	R	C	Polymorphism	3kq0	A	149	0.78	E	0.9596560001	E	0.92	-
Q13007	VAR_013097	125	H	R	Polymorphism	6df3	C	125	0.41	E	0.8117668629	E	0.62	-
Q13007	VAR_013098	131	V	L	Polymorphism	6df3	C	131	0.66	E	0.6782416105	E	0.36	-
O75396	VAR_057343	108	R	Q	Polymorphism	2nut	C	108	0.77	E	0.8079124689	E	0.62	-
Q9UJ71	VAR_063828	264	W	R	Disease	5g6u	A	264	0.17	B	0.06782177091	B	0.86	MIM:613393
Q9UJ71	VAR_059448	300	A	P	Polymorphism	5g6u	A	300	0.24	E	0.2266627252	B	0.55	-
Q9UJ71	VAR_054784	288	N	D	Polymorphism	5g6u	A	288	0.29	E	0.6136698127	E	0.23	-
Q9UJ71	VAR_054783	278	V	A	Polymorphism	5g6u	A	278	0.71	E	0.1448661983	B	0.71	-
Q9UJ71	VAR_054782	213	P	S	Polymorphism	5g6u	A	213	0.5	E	0.8749443889	E	0.75	-
P42773	VAR_038604	126	T	M	Polymorphism	1mx4	A	126	0.23	E	0.5000593662	E	0	-
Q04609	VAR_024592	75	Y	H	Polymorphism	5o5t	A	75	0.52	E	0.6801442504	E	0.36	-
Q04609	VAR_028882	627	V	L	Polymorphism	5o5t	A	627	0.06	B	0.1167945564	B	0.77	-
Q04609	VAR_012736	475	H	Y	Polymorphism	5o5t	A	475	0.16	B	0.75911057	E	0.52	-
P14091	VAR_061731	82	I	V	Polymorphism	1tzs	A	29	0.01	B	0.008202016354	B	0.98	-
P14091	VAR_014572	324	T	I	Polymorphism	1tzs	A	271	0.05	B	0.3107331693	B	0.38	-
P00390	VAR_051775	232	G	R	Polymorphism	2aaq	A	188	0.51	E	0.8089197874	E	0.62	-
P00390	VAR_014554	314	P	H	Polymorphism	2aaq	A	270	0.68	E	0.9343264699	E	0.87	-
P00390	VAR_019082	297	E	D	Polymorphism	2aaq	A	253	0.33	E	0.891335845	E	0.78	-
P00390	VAR_083445	374	G	A	Disease	2aaq	A	330	0.14	B	0.01646372676	B	0.97	MIM:618660
P00390	VAR_019079	153	R	C	Polymorphism	2aaq	A	109	0.6	E	0.9109157324	E	0.82	-
P00390	VAR_019081	261	I	V	Polymorphism	2aaq	A	217	0.01	B	0.1257308424	B	0.75	-
P00390	VAR_019080	232	G	S	Polymorphism	2aaq	A	188	0.51	E	0.8089197874	E	0.62	-
O60341	VAR_076366	379	E	K	Disease	5l3d	A	379	0.47	E	0.5129016042	E	0.03	MIM:616728
O60341	VAR_076367	556	D	G	Disease	5l3d	A	556	0.5	E	0.5352383256	E	0.07	MIM:616728
P42336	VAR_026168	106	G	V	Disease	4jps	A	106	0.8	E	0.8765599728	E	0.75	MIM:114500
P42336	VAR_026172	453	E	Q	Disease	4jps	A	453	0.69	E	0.871408999	E	0.74	MIM:114500
P42336	VAR_069252	364	G	R	Disease	4jps	A	364	0.4	E	0.6111084223	E	0.22	MIM:602501
P42336	VAR_069251	81	E	K	Disease	4jps	A	81	0.27	E	0.5019661188	E	0	MIM:602501
P42336	VAR_042943	332	S	R	Polymorphism	4jps	A	332	0.29	E	0.4306465387	B	0.14	-
P42336	VAR_026167	88	R	Q	Disease	4jps	A	88	0.19	B	0.4931225777	B	0.01	MIM:602501
P42336	VAR_026189	1035	A	V	Disease	4jps	A	1035	0	B	0.01555627584	B	0.97	MIM:602501
P42336	VAR_069256	726	E	K	Disease	4jps	A	726	0.37	E	0.9597085118	E	0.92	MIM:602501
P42336	VAR_026176	545	E	A	Disease	4jps	A	545	0.59	E	0.991959393	E	0.98	MIM:114550	MIM:615108
P42336	VAR_026184	1021	Y	C	Disease	4jps	A	1021	0.01	B	0.8827072382	E	0.77	MIM:602501
P42336	VAR_069257	914	G	R	Disease	4jps	A	914	0.07	B	0.2456243336	B	0.51	MIM:602501
P42336	VAR_026193	1047	H	Y	Disease	4jps	A	1047	0.19	B	0.6135013103	E	0.23	MIM:602501
P42336	VAR_042942	43	I	V	Polymorphism	4jps	A	43	0.52	E	0.6984144449	E	0.4	-
P42336	VAR_026170	391	I	M	Polymorphism	4jps	A	391	0.07	B	0.02258592844	B	0.95	-
P42336	VAR_069790	382	R	K	Disease	4jps	A	382	0.54	E	0.8452193737	E	0.69	MIM:615108
P42336	VAR_075634	112	I	N	Disease	4jps	A	112	0.31	E	0.6344726086	E	0.27	MIM:602501
P42336	VAR_026166	38	R	H	Disease	4jps	A	38	0.01	B	0.5215912461	E	0.04	MIM:114500
P42336	VAR_026190	1043	M	I	Disease	4jps	A	1043	0	B	0.01333796978	B	0.97	MIM:602501	MIM:114500
P42336	VAR_069786	118	G	D	Disease	4jps	A	118	0.06	B	0.1586736143	B	0.68	MIM:615108
P42336	VAR_069789	356	V	I	Disease	4jps	A	356	0	B	0.00360918045	B	0.99	MIM:615108
P42336	VAR_069787	135	E	K	Disease	4jps	A	135	0.16	B	0.1585329473	B	0.68	MIM:615108
P42336	VAR_026178	545	E	K	Disease	4jps	A	545	0.59	E	0.991959393	E	0.98	MIM:182000	MIM:602501	MIM:114500	MIM:114480
P42336	VAR_026177	545	E	G	Disease	4jps	A	545	0.59	E	0.991959393	E	0.98	MIM:182000
P42336	VAR_069254	378	C	Y	Disease	4jps	A	378	0.08	B	0.1477145851	B	0.7	MIM:602501
P42336	VAR_069788	218	E	K	Disease	4jps	A	218	0.64	E	0.8042351007	E	0.61	MIM:615108
P42336	VAR_069259	1049	G	S	Disease	4jps	A	1049	0.42	E	0.85437572	E	0.71	MIM:602501
P42336	VAR_069253	365	E	K	Disease	4jps	A	365	0.4	E	0.7157027721	E	0.43	MIM:602501
P42336	VAR_069258	1025	T	A	Disease	4jps	A	1025	0	B	0.4524509311	B	0.1	MIM:602501
Q15782	VAR_033731	184	V	I	Polymorphism	4ay1	A	184	0	B	0.04313081503	B	0.91	-
Q15782	VAR_049198	182	A	V	Polymorphism	4ay1	A	182	0	B	0.00833901763	B	0.98	-
Q15782	VAR_061189	318	R	W	Polymorphism	4ay1	A	318	0.28	E	0.7624887228	E	0.52	-
P50897	VAR_066879	222	L	P	Disease	3gro	A	222	0.13	B	0.01252761483	B	0.97	MIM:256730
P50897	VAR_005552	109	Y	D	Disease	3gro	A	109	0.07	B	0.05585062504	B	0.89	MIM:256730
P50897	VAR_005555	177	Q	E	Disease	3gro	A	177	0.02	B	0.2017112672	B	0.6	MIM:256730
P50897	VAR_066877	187	H	R	Disease	3gro	A	187	0.02	B	0.8095418215	E	0.62	MIM:256730
P50897	VAR_005557	181	V	M	Disease	3gro	A	181	0	B	0.2937386036	B	0.41	MIM:256730
P50897	VAR_005560	250	G	V	Disease	3gro	A	250	0.61	E	0.9332255125	E	0.87	MIM:256730
P50897	VAR_066881	296	W	R	Disease	3gro	A	296	0.16	B	0.260160625	B	0.48	MIM:256730
P50897	VAR_066876	152	C	Y	Disease	3gro	A	152	0.11	B	0.1438717246	B	0.71	MIM:256730
P50897	VAR_005551	79	D	G	Disease	3gro	A	79	0.01	B	0.7609881759	E	0.52	MIM:256730
P50897	VAR_005549	42	G	E	Disease	3gro	A	42	0.26	E	0.1797043085	B	0.64	MIM:256730
P50897	VAR_018511	108	G	R	Disease	3gro	A	108	0.02	B	0.5061271787	E	0.01	MIM:256730
P50897	VAR_005558	219	L	Q	Disease	3gro	A	219	0.13	B	0.01375377178	B	0.97	MIM:256730
P50897	VAR_066874	45	C	Y	Disease	3gro	A	45	0.04	B	0.2731557488	B	0.45	MIM:256730
P50897	VAR_066880	228	V	G	Disease	3gro	A	228	0.01	B	0.007381618023	B	0.99	MIM:256730
P50897	VAR_058434	38	W	C	Disease	3gro	A	38	0.01	B	0.003383696079	B	0.99	MIM:256730
P50897	VAR_066875	138	S	L	Disease	3gro	A	138	0.02	B	0.01002678275	B	0.98	MIM:256730
P50897	VAR_005556	181	V	L	Disease	3gro	A	181	0	B	0.2937386036	B	0.41	MIM:256730
P50897	VAR_005559	247	Y	H	Disease	3gro	A	247	0.14	B	0.2135939896	B	0.57	MIM:256730
P50897	VAR_005554	134	I	T	Polymorphism	3gro	A	134	0.34	E	0.723910749	E	0.45	-
P50897	VAR_005553	122	R	W	Disease	3gro	A	122	0	B	0.08673492074	B	0.83	MIM:256730
P50897	VAR_066882	305	L	P	Disease	3gro	A	305	0.02	B	0.2166029066	B	0.57	MIM:256730
P50897	VAR_005550	75	T	P	Disease	3gro	A	75	0.63	E	0.6230405569	E	0.25	MIM:256730
P50897	VAR_005548	39	H	Q	Disease	3gro	A	39	0.05	B	0.01521763206	B	0.97	MIM:256730
P50897	VAR_066878	189	P	R	Disease	3gro	A	189	0	B	0.3943376243	B	0.21	MIM:256730
Q10588	VAR_028438	77	A	V	Polymorphism	1isi	A	45	0	B	0.1427576244	B	0.71	-
Q10588	VAR_021964	125	R	H	Polymorphism	1isi	A	93	0.35	E	0.4472635388	B	0.11	-
Q10588	VAR_021965	145	R	Q	Polymorphism	1isi	A	113	0.17	B	0.799802959	E	0.6	-
Q10588	VAR_028439	101	I	V	Polymorphism	1isi	A	69	0.06	B	0.2024237514	B	0.6	-
P01920	VAR_059522	197	P	L	Polymorphism	1s9v	B	165	0.56	E	0.7776377201	E	0.56	-
P01920	VAR_062706	81	A	V	Polymorphism	1s9v	B	49	0.32	E	0.09338390827	B	0.81	-
P01920	VAR_062742	162	R	Q	Polymorphism	1s9v	B	130	0.29	E	0.831050396	E	0.66	-
P01920	VAR_056572	194	E	D	Polymorphism	1s9v	B	162	0.6	E	0.8142414689	E	0.63	-
P01920	VAR_062744	165	R	Q	Polymorphism	1s9v	B	133	0.21	E	0.8135364056	E	0.63	-
P01920	VAR_062753	218	V	A	Polymorphism	1s9v	B	186	0.26	E	0.3707968593	B	0.26	-
P01920	VAR_062752	217	T	I	Polymorphism	1s9v	B	185	0.62	E	0.7613224983	E	0.52	-
P01920	VAR_062743	165	R	W	Polymorphism	1s9v	B	133	0.21	E	0.8135364056	E	0.63	-
P01920	VAR_062741	158	Q	H	Polymorphism	1s9v	B	126	0.6	E	0.8997843266	E	0.8	-
P01920	VAR_062716	92	Y	N	Polymorphism	1s9v	B	60	0.59	E	0.8507711887	E	0.7	-
P01920	VAR_062739	157	A	G	Polymorphism	1s9v	B	125	0.25	E	0.8851488233	E	0.77	-
P01920	VAR_062718	95	S	R	Polymorphism	1s9v	B	63	0.52	E	0.9127562046	E	0.83	-
P01920	VAR_062731	116	Q	E	Polymorphism	1s9v	B	84	0.48	E	0.7358727455	E	0.47	-
P01920	VAR_062737	121	T	G	Polymorphism	1s9v	B	89	0.58	E	0.7762169242	E	0.55	-
P01920	VAR_062695	59	V	L	Polymorphism	1s9v	B	27	0.02	B	0.03722193837	B	0.93	-
P01920	VAR_062740	157	A	S	Polymorphism	1s9v	B	125	0.25	E	0.8851488233	E	0.77	-
P01920	VAR_062690	41	Y	L	Polymorphism	1s9v	B	9	0.65	E	0.2812906206	B	0.44	-
P01920	VAR_061473	46	M	L	Polymorphism	1s9v	B	14	0.35	E	0.4410520196	B	0.12	-
P01920	VAR_062689	41	Y	F	Polymorphism	1s9v	B	9	0.65	E	0.2812906206	B	0.44	-
P01920	VAR_062688	35	S	P	Polymorphism	1s9v	B	3	1	E	0.3534708321	B	0.29	-
P01920	VAR_062717	94	N	K	Polymorphism	1s9v	B	62	0.14	B	0.8540177345	E	0.71	-
P01920	VAR_062735	119	L	F	Polymorphism	1s9v	B	87	0.45	E	0.2612082362	B	0.48	-
P01920	VAR_062733	118	E	A	Polymorphism	1s9v	B	86	0.37	E	0.5184963942	E	0.04	-
P01920	VAR_062712	88	P	L	Polymorphism	1s9v	B	56	0.66	E	0.8928273916	E	0.79	-
P01920	VAR_062732	117	L	V	Polymorphism	1s9v	B	85	0.44	E	0.7351221442	E	0.47	-
P01920	VAR_062708	85	L	Q	Polymorphism	1s9v	B	53	0.62	E	0.8259077072	E	0.65	-
P01920	VAR_062734	118	E	G	Polymorphism	1s9v	B	86	0.37	E	0.5184963942	E	0.04	-
P01920	VAR_062738	122	T	I	Polymorphism	1s9v	B	90	0.25	E	0.6900268793	E	0.38	-
P01920	VAR_062691	43	F	L	Polymorphism	1s9v	B	11	0.59	E	0.1654972136	B	0.67	-
P01920	VAR_062750	202	V	I	Polymorphism	1s9v	B	170	0.31	E	0.8515169621	E	0.7	-
P01920	VAR_062746	168	Q	E	Polymorphism	1s9v	B	136	0.6	E	0.9278206825	E	0.86	-
P01920	VAR_062736	119	L	Y	Polymorphism	1s9v	B	87	0.45	E	0.2612082362	B	0.48	-
P01920	VAR_056571	148	V	I	Polymorphism	1s9v	B	116	0.15	B	0.1060605943	B	0.79	-
P01920	VAR_062723	102	R	G	Polymorphism	1s9v	B	70	0.56	E	0.6800609827	E	0.36	-
P01920	VAR_062722	102	R	E	Polymorphism	1s9v	B	70	0.56	E	0.6800609827	E	0.36	-
P01920	VAR_062745	167	D	G	Polymorphism	1s9v	B	135	0.39	E	0.9606945515	E	0.92	-
P01920	VAR_062692	55	R	L	Polymorphism	1s9v	B	23	0.66	E	0.9354770184	E	0.87	-
P08865	VAR_075092	54	T	N	Disease	3bch	A	54	0	B	0.07694926858	B	0.85	MIM:271400
P08865	VAR_075094	180	R	G	Disease	3bch	A	180	0.03	B	0.8253526688	E	0.65	MIM:271400
P08865	VAR_075097	186	R	C	Disease	3bch	A	186	0.33	E	0.7637844086	E	0.53	MIM:271400
P08865	VAR_025522	117	R	W	Polymorphism	3bch	A	117	0.32	E	0.9515702128	E	0.9	-
P08865	VAR_075093	58	L	F	Disease	3bch	A	58	0	B	0.001928180456	B	1	MIM:271400
P08865	VAR_075096	185	M	V	Polymorphism	3bch	A	185	0.27	E	0.3981520832	B	0.2	-
P08865	VAR_075095	180	R	W	Disease	3bch	A	180	0.03	B	0.8253526688	E	0.65	MIM:271400
P60174	VAR_007539	208	I	V	Disease	4poc	A	207	0	B	0.1605949104	B	0.68	MIM:615512
P43235	VAR_015739	277	A	V	Disease	5z5o	A	262	0	B	0.002041786909	B	1	MIM:265800
P43235	VAR_006725	146	G	R	Disease	5z5o	A	131	0.05	B	0.01241448522	B	0.98	MIM:265800
P43235	VAR_074024	283	Y	C	Disease	5z5o	A	268	0	B	0.2500611544	B	0.5	MIM:265800
P43235	VAR_015738	79	G	E	Disease	5z5o	A	64	0	B	0.1170249879	B	0.77	MIM:265800
P43235	VAR_074023	122	R	P	Disease	5z5o	A	107	0.36	E	0.3370516896	B	0.33	MIM:265800
P43235	VAR_006726	309	L	P	Disease	5z5o	A	294	0.09	B	0.09214887023	B	0.82	MIM:265800
Q9NQH7	VAR_063820	453	G	C	Disease	5x49	A	453	0.01	B	0.06725665927	B	0.87	MIM:613159
Q9NQH7	VAR_051573	450	I	L	Polymorphism	5x49	A	450	0	B	0.004785001278	B	0.99	-
Q9Y606	VAR_021788	144	R	W	Disease	4j37	A	144	0.73	E	0.09819364548	B	0.8	MIM:600462
P51857	VAR_033008	198	P	L	Disease	3buv	A	198	0	B	0.2094552219	B	0.58	MIM:235555
P51857	VAR_044431	261	R	C	Disease	3buv	A	261	0.1	B	0.208663702	B	0.58	MIM:235555
P51857	VAR_033007	106	L	F	Disease	3buv	A	106	0.09	B	0.01144367456	B	0.98	MIM:235555
P51857	VAR_044430	133	P	R	Disease	3buv	A	133	0.07	B	0.697563231	E	0.4	MIM:235555
P51857	VAR_081756	223	G	E	Disease	3buv	A	223	0.02	B	0.1218360066	B	0.76	MIM:235555
P02743	VAR_006054	155	E	G	Polymorphism	4avs	A	136	0.02	B	0.572594583	E	0.15	-
P02743	VAR_006055	158	S	G	Polymorphism	4avs	A	139	0.32	E	0.5527237058	E	0.11	-
Q6PHW0	VAR_045965	116	I	T	Disease	5yak	A	116	0.01	B	0.007962107658	B	0.98	MIM:274800
Q6PHW0	VAR_025785	260	L	P	Polymorphism	5yak	A	260	0.21	E	0.01575210691	B	0.97	-
Q6PHW0	VAR_045966	271	E	K	Polymorphism	5yak	A	271	0.93	E	0.9609521031	E	0.92	-
Q6PHW0	VAR_045963	101	R	W	Disease	5yak	A	101	0.26	E	0.1825021207	B	0.63	MIM:274800
P45984	VAR_025175	268	G	A	Polymorphism	7cml	A	268	0.27	E	0.8105576634	E	0.62	-
P45984	VAR_042262	246	A	T	Polymorphism	7cml	A	246	0.69	E	0.8240747452	E	0.65	-
P02753	VAR_073856	73	A	T	Disease	6qba	A	55	0.1	B	0.03508678079	B	0.93	MIM:616428
P02753	VAR_009276	59	I	N	Disease	6qba	A	41	0.04	B	0.08643239737	B	0.83	MIM:615147
P02753	VAR_073857	75	A	T	Disease	6qba	A	57	0.27	E	0.1639992595	B	0.67	MIM:616428
P02753	VAR_009277	93	G	D	Disease	6qba	A	75	0.05	B	0.03795659542	B	0.92	MIM:615147
Q9H981	VAR_028033	56	T	I	Polymorphism	4fo0	A	56	0.13	B	0.3358819187	B	0.33	-
Q9UHD2	VAR_073946	598	M	V	Disease	4im0	A	598	0.14	B	0.3272296488	B	0.35	MIM:616439
Q9UHD2	VAR_080518	159	G	A	Disease	4im0	A	159	1	E	0.1211306453	B	0.76	MIM:617900
Q9UHD2	VAR_041208	271	R	Q	Polymorphism	4im0	A	271	0.52	E	0.8945184946	E	0.79	-
Q9UHD2	VAR_073943	401	K	E	Disease	4im0	A	401	0.94	E	0.8239269257	E	0.65	MIM:616439
Q9UHD2	VAR_073941	308	R	Q	Disease	4im0	A	308	0.2	E	0.6643740535	E	0.33	MIM:616439
Q9UHD2	VAR_041212	464	V	A	Polymorphism	4im0	A	464	0.04	B	0.05503213406	B	0.89	-
Q9UHD2	VAR_069754	151	S	F	Polymorphism	4im0	A	151	0.03	B	0.2856826186	B	0.43	-
Q9UHD2	VAR_073942	357	R	Q	Disease	4im0	A	357	0.77	E	0.2989841998	B	0.4	MIM:616439
Q9UHD2	VAR_073940	305	I	T	Disease	4im0	A	305	0.04	B	0.04091596603	B	0.92	MIM:616439
Q9UHD2	VAR_073938	47	R	H	Disease	4im0	A	47	-1	B	0.8796442747	E	0.76	MIM:616439
Q9UHD2	VAR_073945	571	A	V	Disease	4im0	A	571	0.72	E	0.4340505004	B	0.13	MIM:616439
Q9UHD2	VAR_024746	388	N	D	Polymorphism	4im0	A	388	0.88	E	0.9310460091	E	0.86	-
Q9UHD2	VAR_041209	291	K	E	Polymorphism	4im0	A	291	0.64	E	0.9271268845	E	0.85	-
Q9UHD2	VAR_073944	559	M	R	Disease	4im0	A	559	0	B	0.009271621704	B	0.98	MIM:616439
Q9UHD2	VAR_073939	105	Y	C	Disease	4im0	A	105	0.24	E	0.7739784122	E	0.55	MIM:616439
Q9UHD2	VAR_080517	50	D	A	Disease	4im0	A	50	0.56	E	0.8603397608	E	0.72	MIM:617900
Q9UHD2	VAR_024747	570	K	Q	Polymorphism	4im0	A	570	0.47	E	0.6663808227	E	0.33	-
Q92506	VAR_052316	190	H	R	Polymorphism	4cqm	A	190	0.45	E	0.9251079559	E	0.85	-
P22061	VAR_006173	120	V	I	Polymorphism	1i1n	A	119	0.24	E	0.4321727157	B	0.14	-
P23378	VAR_078790	866	D	H	Disease	6i35	A	866	0.06	B	0.2312523127	B	0.54	MIM:605899
P23378	VAR_016849	283	A	P	Disease	6i35	A	283	0	B	0.001881271601	B	1	MIM:605899
P23378	VAR_078786	624	A	D	Disease	6i35	A	624	0	B	0.006636917591	B	0.99	MIM:605899
P23378	VAR_078787	763	G	D	Disease	6i35	A	763	0	B	0.04012110829	B	0.92	MIM:605899
P23378	VAR_004979	564	S	I	Disease	6i35	A	564	0.05	B	0.181263268	B	0.64	MIM:605899
P23378	VAR_078788	768	G	E	Disease	6i35	A	768	0	B	0.005735486746	B	0.99	MIM:605899
P23378	VAR_078792	933	I	T	Disease	6i35	A	933	0.08	B	0.3304292858	B	0.34	MIM:605899
P23378	VAR_078783	548	L	P	Disease	6i35	A	548	0.23	E	0.2019360662	B	0.6	MIM:605899
P23378	VAR_078789	790	R	W	Disease	6i35	A	790	0.56	E	0.8102671504	E	0.62	MIM:605899
P23378	VAR_078778	267	P	A	Disease	6i35	A	267	0.09	B	0.132034719	B	0.74	MIM:605899
P23378	VAR_079313	839	Y	C	Disease	6i35	A	839	0.03	B	0.481033504	B	0.04	MIM:605899
P23378	VAR_078779	362	R	C	Disease	6i35	A	362	0.03	B	0.4210027456	B	0.16	MIM:605899
P23378	VAR_078781	376	K	E	Disease	6i35	A	376	0.78	E	0.7761720419	E	0.55	MIM:605899
P23378	VAR_078780	373	R	W	Disease	6i35	A	373	0.46	E	0.5700858831	E	0.14	MIM:605899
P23378	VAR_078777	173	L	P	Disease	6i35	A	173	0	B	0.05124133825	B	0.9	MIM:605899
P23378	VAR_078782	461	R	W	Disease	6i35	A	461	0.11	B	0.1825589836	B	0.63	MIM:605899
P23378	VAR_016850	329	P	T	Polymorphism	6i35	A	329	0.09	B	0.1488182247	B	0.7	-
P23378	VAR_078784	580	H	Y	Disease	6i35	A	580	0.01	B	0.3173295856	B	0.37	MIM:605899
P23378	VAR_016851	515	R	S	Disease	6i35	A	515	0.09	B	0.3271457851	B	0.35	MIM:605899
P23378	VAR_078776	146	T	K	Disease	6i35	A	146	0.03	B	0.270793438	B	0.46	MIM:605899
P23378	VAR_078793	994	G	R	Disease	6i35	A	994	0.02	B	0.5424308181	E	0.08	MIM:605899
P23378	VAR_078791	905	V	G	Disease	6i35	A	905	0	B	0.002113342285	B	1	MIM:605899
P23378	VAR_078785	581	P	R	Disease	6i35	A	581	0.01	B	0.3539943695	B	0.29	MIM:605899
Q9UEF7	VAR_023584	352	F	V	Polymorphism	5w21	A	352	0.05	B	0.0678242445	B	0.86	-
Q9UEF7	VAR_023583	45	F	V	Polymorphism	5w21	A	45	0.29	E	0.2915246189	B	0.42	-
Q9UEF7	VAR_064554	193	H	R	Disease	5w21	A	193	0.01	B	0.01655495167	B	0.97	MIM:617994
Q9UEF7	VAR_023585	370	C	S	Polymorphism	5w21	A	370	0	B	0.04191312194	B	0.92	-
Q9UEF7	VAR_049295	514	P	S	Polymorphism	5w21	A	514	0.79	E	0.5530722141	E	0.11	-
Q13216	VAR_063509	202	L	S	Disease	6fcv	B	202	0	B	0.006200611591	B	0.99	MIM:216400
Q13216	VAR_053392	150	S	C	Polymorphism	6fcv	B	150	0.02	B	0.03794854879	B	0.92	-
Q13216	VAR_025380	160	A	V	Disease	6fcv	B	160	0	B	0.00149333477	B	1	MIM:216400
Q13216	VAR_063507	160	A	T	Disease	6fcv	B	160	0	B	0.00149333477	B	1	MIM:216400
Q13216	VAR_068177	361	W	C	Disease	6fcv	B	361	0.01	B	0.02168822289	B	0.96	MIM:614621
Q13216	VAR_063508	194	W	C	Disease	6fcv	B	194	0	B	0.0258281529	B	0.95	MIM:216400
Q13216	VAR_063510	266	D	G	Disease	6fcv	B	266	0.16	B	0.5803635716	E	0.16	MIM:216400
Q13216	VAR_025381	205	A	P	Disease	6fcv	B	205	0	B	0.009468913078	B	0.98	MIM:216400
Q13216	VAR_016319	200	Y	C	Polymorphism	6fcv	B	200	0.24	E	0.3504081368	B	0.3	-
Q71DI3	VAR_059313	91	M	T	Polymorphism	5b0z	A	90	0.3	E	0.9231739044	E	0.85	-
Q71DI3	VAR_059314	128	A	V	Polymorphism	5b0z	A	127	0.05	B	0.05749720335	B	0.89	-
Q12931	VAR_049625	395	D	E	Polymorphism	5y3n	A	395	0.56	E	0.8067489862	E	0.61	-
Q12931	VAR_016108	307	R	G	Polymorphism	5y3n	A	307	0.69	E	0.9559825659	E	0.91	-
Q9NX18	VAR_058705	78	G	R	Disease	6vax	B	78	0.83	E	0.08186870813	B	0.84	MIM:601650
Q9HD34	VAR_070943	68	R	L	Disease	6uxe	B	68	0.6	E	0.9207390547	E	0.84	MIM:615595
Q9HD36	VAR_047113	21	L	R	Polymorphism	4b4s	A	10	0.52	E	0.7411224842	E	0.48	-
P56817	VAR_060692	265	V	A	Polymorphism	6ej2	A	613	0.07	B	0.2022705078	B	0.6	-
P16442	VAR_019151	161	R	H	Polymorphism	4y63	A	161	1	E	0.9451116323	E	0.89	-
P16442	VAR_036739	198	R	W	Polymorphism	4y63	A	198	0.75	E	0.9960055351	E	0.99	-
P16442	VAR_003409	156	P	L	Polymorphism	4y63	A	156	0.4	E	0.9183790088	E	0.84	-
P16442	VAR_036742	288	M	R	Polymorphism	4y63	A	288	0.06	B	0.08866137266	B	0.82	-
P16442	VAR_072628	234	P	A	Polymorphism	4y63	A	234	0.1	B	0.4705465436	B	0.06	-
P16442	VAR_019154	277	V	M	Polymorphism	4y63	A	277	0	B	0.007321327925	B	0.99	-
P16442	VAR_033540	257	P	L	Polymorphism	4y63	A	257	0.15	B	0.5247396827	E	0.05	-
P16442	VAR_003411	235	G	S	Polymorphism	4y63	A	235	0.43	E	0.6560045481	E	0.31	-
P16442	VAR_003410	176	R	G	Polymorphism	4y63	A	176	0.6	E	0.933457613	E	0.87	-
P16442	VAR_019153	216	F	I	Polymorphism	4y63	A	216	0.02	B	0.07186856866	B	0.86	-
P16442	VAR_019150	74	P	S	Polymorphism	4y63	A	74	0.72	E	0.3874822259	B	0.23	-
P16442	VAR_036741	223	E	D	Polymorphism	4y63	A	223	0.01	B	0.3259125948	B	0.35	-
P16442	VAR_019152	199	R	C	Polymorphism	4y63	A	199	0.29	E	0.7063746452	E	0.41	-
P16442	VAR_036740	214	M	R	Polymorphism	4y63	A	214	0.05	B	0.2272641957	B	0.55	-
P16442	VAR_036743	291	D	N	Polymorphism	4y63	A	291	0.01	B	0.2038869858	B	0.59	-
P16442	VAR_036738	163	T	M	Polymorphism	4y63	A	163	0.92	E	0.9695996046	E	0.94	-
Q9NZK5	VAR_071138	47	G	V	Disease	3lgd	A	21	0.1	B	0.8771761656	E	0.75	MIM:615688
Q9NZK5	VAR_072563	142	G	S	Disease	3lgd	A	116	0.56	E	0.4189542234	B	0.16	MIM:182410
Q9NZK5	VAR_072562	119	V	A	Disease	3lgd	A	93	0	B	0.01618391275	B	0.97	MIM:182410
Q9NZK5	VAR_029802	335	H	R	Polymorphism	3lgd	A	309	0.58	E	0.9706002474	E	0.94	-
Q9NZK5	VAR_071142	251	P	L	Disease	3lgd	A	225	0.49	E	0.4395727813	B	0.12	MIM:615688
Q9NZK5	VAR_071137	47	G	R	Disease	3lgd	A	21	0.1	B	0.8771761656	E	0.75	MIM:615688
Q9NZK5	VAR_071143	264	W	S	Disease	3lgd	A	238	0.26	E	0.3642083406	B	0.27	MIM:615688
Q9NZK5	VAR_071139	109	A	D	Disease	3lgd	A	83	0.01	B	0.01200217009	B	0.98	MIM:615688
Q9NZK5	VAR_071140	112	H	Q	Disease	3lgd	A	86	0	B	0.03814566135	B	0.92	MIM:615688
Q9NZK5	VAR_071144	453	Y	C	Disease	3lgd	A	427	0.06	B	0.7016533613	E	0.4	MIM:615688
Q9NZK5	VAR_071141	169	R	Q	Disease	3lgd	A	143	0.1	B	0.3783383369	B	0.24	MIM:615688
P28161	VAR_049486	173	S	N	Polymorphism	2c4j	A	173	0.55	E	0.8068313599	E	0.61	-
P20151	VAR_061775	255	D	A	Polymorphism	4nfe	A	240	0.62	E	0.8855861425	E	0.77	-
P20151	VAR_020178	250	R	W	Polymorphism	4nfe	A	235	0.27	E	0.492595166	B	0.01	-
P17900	VAR_011698	169	R	P	Disease	2ag4	A	140	0.35	E	0.8725634217	E	0.75	MIM:272750
P17900	VAR_006947	138	C	R	Disease	2ag4	A	109	0.13	B	0.1345775425	B	0.73	MIM:272750
Q8TCE9	VAR_055246	127	F	L	Polymorphism	6k2y	A	130	0.2	E	0.739356935	E	0.48	-
Q8TCE9	VAR_055245	67	C	R	Polymorphism	6k2y	A	70	0.47	E	0.3523986936	B	0.3	-
P18283	VAR_020917	146	R	C	Polymorphism	2he3	A	146	0.57	E	0.9009468555	E	0.8	-
P18283	VAR_003616	176	I	M	Polymorphism	2he3	A	176	0.18	B	0.8940365314	E	0.79	-
P18283	VAR_020916	126	P	L	Polymorphism	2he3	A	126	0.07	B	0.5810086727	E	0.16	-
Q92979	VAR_062480	86	D	G	Disease	5fai	A	86	0.18	B	0.2544530034	B	0.49	MIM:211180
P04179	VAR_019365	156	R	W	Polymorphism	5t30	A	132	0.73	E	0.9683747888	E	0.94	-
P04179	VAR_019364	66	E	V	Polymorphism	5t30	A	42	0.4	E	0.4103896022	B	0.18	-
P04179	VAR_025898	76	G	R	Polymorphism	5t30	A	52	0.62	E	0.791945219	E	0.58	-
P04179	VAR_007165	82	I	T	Polymorphism	5t30	A	58	0.57	E	0.8723082542	E	0.74	-
P19429	VAR_019873	157	A	V	Disease	4y99	C	157	0.78	E	0.4943910241	B	0.01	MIM:613690
P19429	VAR_016078	82	P	S	Polymorphism	4y99	C	82	0.88	E	0.6562131643	E	0.31	-
P19429	VAR_067264	116	A	G	Disease	4y99	C	116	0.33	E	0.6218372583	E	0.24	MIM:613286
P19429	VAR_019874	162	R	P	Disease	4y99	C	162	0.82	E	0.8988316655	E	0.8	MIM:613690
P19429	VAR_029453	79	R	C	Polymorphism	4y99	C	79	0.78	E	0.8262258768	E	0.65	-
P19429	VAR_063548	36	K	Q	Disease	4y99	C	36	0.95	E	0.9700416327	E	0.94	MIM:613286
P19429	VAR_029454	166	S	F	Disease	4y99	C	166	0.54	E	0.8457527757	E	0.69	MIM:613690
P19429	VAR_042745	162	R	Q	Disease	4y99	C	162	0.82	E	0.8988316655	E	0.8	MIM:613690
P15735	VAR_020855	215	D	N	Disease	2y7j	A	215	0.01	B	0.1481020153	B	0.7	MIM:613027
P15735	VAR_020854	157	E	K	Disease	2y7j	A	157	0.25	E	0.8075325489	E	0.62	MIM:613027
P15735	VAR_009517	106	V	E	Disease	2y7j	A	106	0	B	0.00359877944	B	0.99	MIM:613027
P15735	VAR_009518	189	G	E	Disease	2y7j	A	189	0.23	E	0.2174628377	B	0.57	MIM:613027
P15735	VAR_051658	247	E	G	Polymorphism	2y7j	A	247	0.53	E	0.9212178588	E	0.84	-
P07858	VAR_051512	91	P	L	Polymorphism	3pbh	A	12	0.58	E	0.7989172935	E	0.6	-
P07858	VAR_014696	235	S	N	Polymorphism	3pbh	A	156	0.35	E	0.6871745586	E	0.37	-
Q7RTN6	VAR_041379	64	P	S	Polymorphism	3gni	B	64	0.53	E	0.670386672	E	0.34	-
Q7RTN6	VAR_041378	60	S	I	Polymorphism	3gni	B	60	0.81	E	0.5929791927	E	0.19	-
P15085	VAR_054311	276	H	R	Polymorphism	4uf4	A	276	0.07	B	0.817658782	E	0.64	-
P15085	VAR_048593	208	A	T	Polymorphism	4uf4	A	208	0.4	E	0.9088935852	E	0.82	-
P25786	VAR_067454	37	G	V	Polymorphism	5le5	E	37	0	B	0.004286438227	B	0.99	-
P23526	VAR_058588	49	R	C	Disease	1li4	A	49	0.22	E	0.4253346026	B	0.15	MIM:613752
P23526	VAR_058591	143	Y	C	Disease	1li4	A	143	0.21	E	0.0604403913	B	0.88	MIM:613752
P23526	VAR_052286	38	R	W	Polymorphism	1li4	A	38	0.64	E	0.903768301	E	0.81	-
P23526	VAR_006934	86	D	N	Polymorphism	1li4	A	86	0.25	E	0.9278629422	E	0.86	-
P23526	VAR_058590	89	A	V	Disease	1li4	A	89	0	B	0.06133389473	B	0.88	MIM:613752
P23526	VAR_058589	86	D	G	Disease	1li4	A	86	0.25	E	0.9278629422	E	0.86	MIM:613752
P11413	VAR_002507	440	L	F	Disease	6e08	L	440	0	B	0.005445182323	B	0.99	MIM:300908
P11413	VAR_002459	81	R	H	Disease	6e08	L	81	0.21	E	0.255137831	B	0.49	MIM:300908
P11413	VAR_075555	198	R	S	Disease	6e08	L	198	0.01	B	0.0623600781	B	0.88	MIM:300908
P11413	VAR_002502	398	E	K	Disease	6e08	L	398	0.27	E	0.4589631557	B	0.08	MIM:300908
P11413	VAR_002477	213	V	L	Disease	6e08	L	213	0.58	E	0.02787220478	B	0.94	MIM:300908
P11413	VAR_002460	81	R	C	Disease	6e08	L	81	0.21	E	0.255137831	B	0.49	MIM:300908
P11413	VAR_002489	317	E	K	Disease	6e08	L	317	0.38	E	0.95844841	E	0.92	MIM:300908
P11413	VAR_002470	176	D	G	Disease	6e08	L	176	0.15	B	0.2413217127	B	0.52	MIM:300908
P11413	VAR_002492	342	L	F	Polymorphism	6e08	L	342	0.02	B	0.009663045406	B	0.98	-
P11413	VAR_002512	459	R	L	Disease	6e08	L	459	0.29	E	0.4808481634	B	0.04	MIM:300908
P11413	VAR_002509	449	Q	H	Disease	6e08	L	449	0.06	B	0.3906470239	B	0.22	MIM:300908
P11413	VAR_002496	386	K	E	Disease	6e08	L	386	0.26	E	0.976136148	E	0.95	MIM:300908
P11413	VAR_081895	198	R	H	Polymorphism	6e08	L	198	0.01	B	0.0623600781	B	0.88	-
P11413	VAR_002486	282	D	H	Disease	6e08	L	282	0.39	E	0.9703918695	E	0.94	MIM:300908
P11413	VAR_002455	58	D	N	Disease	6e08	L	58	0.44	E	0.9034258723	E	0.81	MIM:300908
P11413	VAR_002461	106	S	C	Disease	6e08	L	106	0.16	B	0.3148252368	B	0.37	MIM:300908
P11413	VAR_002514	463	R	H	Polymorphism	6e08	L	463	0.25	E	0.551951766	E	0.1	-
P11413	VAR_002458	75	L	P	Disease	6e08	L	75	0.21	E	0.2938469052	B	0.41	MIM:300908
P11413	VAR_002488	291	V	M	Disease	6e08	L	291	0.02	B	0.02216276526	B	0.96	MIM:300908
P11413	VAR_002506	439	R	P	Disease	6e08	L	439	0.17	B	0.3510286808	B	0.3	MIM:300908
P11413	VAR_002511	454	R	H	Disease	6e08	L	454	0.1	B	0.1823125184	B	0.64	MIM:300908
P11413	VAR_002487	285	R	H	Disease	6e08	L	285	0	B	0.4299742579	B	0.14	MIM:300908
P11413	VAR_002463	128	L	P	Disease	6e08	L	128	0.2	E	0.3656287789	B	0.27	MIM:300908
P11413	VAR_002466	163	G	S	Disease	6e08	L	163	0.14	B	0.8659899235	E	0.73	MIM:300908
P11413	VAR_002469	166	R	H	Disease	6e08	L	166	0.14	B	0.08239939809	B	0.84	MIM:300908
P11413	VAR_002473	188	S	F	Disease	6e08	L	188	0.44	E	0.5134142637	E	0.03	MIM:300908
P11413	VAR_002508	447	G	R	Disease	6e08	L	447	0.35	E	0.2796031833	B	0.44	MIM:300908
P11413	VAR_020535	322	Y	H	Polymorphism	6e08	L	322	0	B	0.2990113497	B	0.4	-
P11413	VAR_002465	156	E	K	Disease	6e08	L	156	0.65	E	0.9620767236	E	0.92	MIM:300908
P11413	VAR_002479	227	R	Q	Polymorphism	6e08	L	227	0.43	E	0.6913571358	E	0.38	-
P11413	VAR_002482	257	R	G	Disease	6e08	L	257	0.12	B	0.05106917024	B	0.9	MIM:300908
P11413	VAR_002478	216	F	L	Disease	6e08	L	216	0.22	E	0.03332349658	B	0.93	MIM:300908
P11413	VAR_002464	131	G	V	Polymorphism	6e08	L	131	0.01	B	0.917278111	E	0.83	-
P11413	VAR_002476	212	M	V	Disease	6e08	L	212	0.11	B	0.01044562459	B	0.98	MIM:300908
P11413	VAR_002462	126	N	D	Polymorphism	6e08	L	126	0.41	E	0.9004700184	E	0.8	-
P11413	VAR_002475	198	R	P	Disease	6e08	L	198	0.01	B	0.0623600781	B	0.88	MIM:300908
P11413	VAR_002484	278	S	F	Disease	6e08	L	278	0.27	E	0.6138395667	E	0.23	MIM:300908
P11413	VAR_002472	182	R	W	Disease	6e08	L	182	0.66	E	0.9798637033	E	0.96	MIM:300908
P11413	VAR_002451	32	H	R	Disease	6e08	L	32	0.03	B	0.05364462733	B	0.89	MIM:300908
P11413	VAR_002493	353	P	S	Polymorphism	6e08	L	353	0.03	B	0.09997230768	B	0.8	-
P11413	VAR_002501	396	P	L	Disease	6e08	L	396	0.24	E	0.1120894551	B	0.78	MIM:300908
P11413	VAR_002513	459	R	P	Disease	6e08	L	459	0.29	E	0.4808481634	B	0.04	MIM:300908
P11413	VAR_002480	227	R	L	Disease	6e08	L	227	0.43	E	0.6913571358	E	0.38	MIM:300908
P11413	VAR_002504	410	G	D	Disease	6e08	L	410	0.68	E	0.8634264469	E	0.73	MIM:300908
P11413	VAR_002494	363	N	K	Disease	6e08	L	363	0.49	E	0.9282228947	E	0.86	MIM:300908
P11413	VAR_002495	385	C	R	Disease	6e08	L	385	0.31	E	0.3563249111	B	0.29	MIM:300908
P11413	VAR_002457	70	Y	H	Disease	6e08	L	70	0	B	0.04187199473	B	0.92	MIM:300908
P11413	VAR_002467	163	G	D	Disease	6e08	L	163	0.14	B	0.8659899235	E	0.73	MIM:300908
P11413	VAR_002500	394	V	L	Disease	6e08	L	394	0.01	B	0.0172341466	B	0.97	MIM:300908
P11413	VAR_002468	165	N	D	Disease	6e08	L	165	0.06	B	0.2943350077	B	0.41	MIM:300908
P11413	VAR_002456	68	V	M	Disease	6e08	L	68	0	B	0.004241585732	B	0.99	MIM:300908
P11413	VAR_002499	393	R	H	Disease	6e08	L	393	0.21	E	0.2950481176	B	0.41	MIM:300908
P11413	VAR_002498	387	R	C	Disease	6e08	L	387	0.12	B	0.8653521538	E	0.73	MIM:300908
P11413	VAR_002491	335	A	T	Disease	6e08	L	335	0.13	B	0.3664610386	B	0.27	MIM:300908
P11413	VAR_002505	416	E	K	Disease	6e08	L	416	0.38	E	0.8967397213	E	0.79	MIM:300908
P11413	VAR_002503	410	G	C	Disease	6e08	L	410	0.68	E	0.8634264469	E	0.73	MIM:300908
P11413	VAR_002454	48	I	T	Disease	6e08	L	48	0	B	0.004349142313	B	0.99	MIM:300908
P11413	VAR_002497	387	R	H	Disease	6e08	L	387	0.12	B	0.8653521538	E	0.73	MIM:300908
P11413	VAR_002483	274	E	K	Disease	6e08	L	274	0.26	E	0.5017305613	E	0	MIM:300908
P11413	VAR_081894	184	S	F	Polymorphism	6e08	L	184	0.02	B	0.1002495885	B	0.8	-
P11413	VAR_002510	454	R	C	Disease	6e08	L	454	0.1	B	0.1823125184	B	0.64	MIM:300908
P11413	VAR_002453	44	A	G	Disease	6e08	L	44	0.01	B	0.02451813221	B	0.95	MIM:300908
P11413	VAR_002471	181	D	V	Disease	6e08	L	181	0.22	E	0.9676612616	E	0.94	MIM:300908
P11413	VAR_081896	321	G	V	Disease	6e08	L	321	0.05	B	0.3810424805	B	0.24	MIM:300908
P11413	VAR_002490	323	L	P	Disease	6e08	L	323	0.32	E	0.6129743457	E	0.23	MIM:300908
P11413	VAR_002474	198	R	C	Polymorphism	6e08	L	198	0.01	B	0.0623600781	B	0.88	-
P11413	VAR_002485	279	T	S	Disease	6e08	L	279	0.68	E	0.5551267266	E	0.11	MIM:300908
P11413	VAR_002515	488	G	V	Disease	6e08	L	488	0.13	B	0.4059548378	B	0.19	MIM:300908
Q9BUT1	VAR_023602	70	N	S	Polymorphism	2ag5	A	70	0.9	E	0.9839355946	E	0.97	-
Q86SX6	VAR_074550	101	K	Q	Disease	2wul	A	101	0.2	E	0.917909503	E	0.84	MIM:616860
Q86SX6	VAR_074551	148	L	S	Disease	2wul	A	148	0.55	E	0.7269594073	E	0.45	MIM:616860
Q86SX6	VAR_026125	146	A	T	Polymorphism	2wul	A	146	0.42	E	0.7387860417	E	0.48	-
P48637	VAR_003608	270	Y	C	Disease	2hgs	A	270	0.2	E	0.3496728539	B	0.3	MIM:266130
P48637	VAR_003602	26	A	D	Disease	2hgs	A	26	0	B	0.01642331481	B	0.97	MIM:266130
P48637	VAR_078567	301	L	P	Disease	2hgs	A	301	0	B	0.03049066663	B	0.94	MIM:266130
P48637	VAR_003603	188	L	P	Disease	2hgs	A	188	0.01	B	0.00828436017	B	0.98	MIM:266130
P48637	VAR_003610	283	R	C	Disease	2hgs	A	283	0	B	0.2044258714	B	0.59	MIM:266130
P48637	VAR_025047	236	R	Q	Polymorphism	2hgs	A	236	0.18	B	0.1150688827	B	0.77	-
P48637	VAR_003607	267	R	W	Disease	2hgs	A	267	0.02	B	0.1403563917	B	0.72	MIM:266130
P48637	VAR_003604	219	D	A	Disease	2hgs	A	219	0.01	B	0.1451255083	B	0.71	MIM:266130
P48637	VAR_003609	270	Y	H	Disease	2hgs	A	270	0.2	E	0.3496728539	B	0.3	MIM:266130
P48637	VAR_003612	330	R	C	Disease	2hgs	A	330	0.4	E	0.9275910854	E	0.86	MIM:266130
P48637	VAR_003614	469	D	E	Disease	2hgs	A	469	0.02	B	0.1575165987	B	0.68	MIM:266130
P48637	VAR_025048	437	K	E	Polymorphism	2hgs	A	437	0.83	E	0.9911860228	E	0.98	-
P48637	VAR_003611	286	L	Q	Disease	2hgs	A	286	0	B	0.04976668954	B	0.9	MIM:266130
P48637	VAR_003606	254	L	R	Disease	2hgs	A	254	0	B	0.01346662641	B	0.97	MIM:266130
P48637	VAR_003605	219	D	G	Disease	2hgs	A	219	0.01	B	0.1451255083	B	0.71	MIM:266130
P48637	VAR_003613	464	G	V	Disease	2hgs	A	464	0.48	E	0.1242215931	B	0.75	MIM:266130
Q13564	VAR_052435	101	S	F	Polymorphism	1tt5	A	101	0.52	E	0.9058386087	E	0.81	-
Q8WWA0	VAR_019925	313	R	P	Polymorphism	4wmy	A	313	0.22	E	0.880081594	E	0.76	-
Q8WWA0	VAR_019924	109	V	D	Polymorphism	4wmy	A	109	0.9	E	0.6641091704	E	0.33	-
P19801	VAR_025079	332	S	F	Polymorphism	3hi7	A	332	0.02	B	0.3700723648	B	0.26	-
P19801	VAR_025081	659	N	H	Polymorphism	3hi7	A	659	0.27	E	0.8109903336	E	0.62	-
P19801	VAR_025080	479	M	I	Polymorphism	3hi7	A	479	0.01	B	0.007207632065	B	0.99	-
P01909	VAR_060518	98	L	V	Polymorphism	5ksv	A	73	0.55	E	0.06294894218	B	0.87	-
P01909	VAR_033403	49	T	S	Polymorphism	5ksv	A	23	0	B	0.5034630299	E	0.01	-
P01909	VAR_060514	91	L	A	Polymorphism	5ksv	A	66	0.27	E	0.01925423741	B	0.96	-
P01909	VAR_060508	76	Q	R	Polymorphism	5ksv	A	50	0.67	E	0.911310792	E	0.82	-
P01909	VAR_050386	151	H	Q	Polymorphism	5ksv	A	126	0.58	E	0.9224354029	E	0.84	-
P01909	VAR_033404	70	C	Y	Polymorphism	5ksv	A	44	0.43	E	0.2023085058	B	0.6	-
P01909	VAR_060502	71	L	W	Polymorphism	5ksv	A	45	0.54	E	0.2090929151	B	0.58	-
P01909	VAR_033401	41	S	F	Polymorphism	5ksv	A	15	0.64	E	0.8818917871	E	0.76	-
P01909	VAR_060522	160	T	I	Polymorphism	5ksv	A	135	0.15	B	0.3991965353	B	0.2	-
P01909	VAR_060516	97	S	I	Polymorphism	5ksv	A	72	0.44	E	0.7107035518	E	0.42	-
P01909	VAR_060498	68	V	A	Polymorphism	5ksv	A	42	0.26	E	0.3870619535	B	0.23	-
P01909	VAR_060519	101	R	C	Polymorphism	5ksv	A	76	0.77	E	0.8234246373	E	0.65	-
P01909	VAR_060515	91	L	T	Polymorphism	5ksv	A	66	0.27	E	0.01925423741	B	0.96	-
P01909	VAR_060501	70	C	R	Polymorphism	5ksv	A	44	0.43	E	0.2023085058	B	0.6	-
P01909	VAR_060520	124	L	V	Polymorphism	5ksv	A	99	0.68	E	0.5647318959	E	0.13	-
P01909	VAR_060521	152	S	A	Polymorphism	5ksv	A	127	0.65	E	0.9424157143	E	0.88	-
P01909	VAR_060497	67	T	A	Polymorphism	5ksv	A	41	0.17	B	0.1725471914	B	0.65	-
P01909	VAR_050384	102	S	Y	Polymorphism	5ksv	A	77	0.35	E	0.4760304689	B	0.05	-
P01909	VAR_060509	77	F	L	Polymorphism	5ksv	A	51	0.53	E	0.123226732	B	0.75	-
P01909	VAR_060530	185	S	I	Polymorphism	5ksv	A	160	0.16	B	0.8370010853	E	0.67	-
P01909	VAR_060505	75	R	H	Polymorphism	5ksv	A	49	0.63	E	0.900400281	E	0.8	-
P01909	VAR_033402	48	Y	F	Polymorphism	5ksv	A	22	0.06	B	0.3077255487	B	0.38	-
P01909	VAR_060504	74	L	F	Polymorphism	5ksv	A	48	0.11	B	0.09285843372	B	0.81	-
P01909	VAR_060527	182	A	D	Polymorphism	5ksv	A	157	0.85	E	0.812041223	E	0.62	-
P01909	VAR_060506	75	R	S	Polymorphism	5ksv	A	49	0.63	E	0.900400281	E	0.8	-
P01909	VAR_060513	83	F	G	Polymorphism	5ksv	A	58	0.64	E	0.5272780061	E	0.05	-
P01909	VAR_050383	64	R	K	Polymorphism	5ksv	A	38	0.7	E	0.9628195763	E	0.93	-
P01909	VAR_060523	161	S	R	Polymorphism	5ksv	A	136	0.11	B	0.8582078218	E	0.72	-
P01909	VAR_060495	44	P	L	Polymorphism	5ksv	A	18	0.58	E	0.8034623861	E	0.61	-
P01909	VAR_060494	34	Y	C	Polymorphism	5ksv	A	9	0.72	E	0.3680801094	B	0.26	-
P01909	VAR_060528	182	A	S	Polymorphism	5ksv	A	157	0.85	E	0.812041223	E	0.62	-
P01909	VAR_050385	129	I	T	Polymorphism	5ksv	A	104	0.3	E	0.1846787333	B	0.63	-
P01909	VAR_033406	73	V	D	Polymorphism	5ksv	A	47	0.64	E	0.7657437921	E	0.53	-
P01909	VAR_060517	98	L	M	Polymorphism	5ksv	A	73	0.55	E	0.06294894218	B	0.87	-
P01909	VAR_060525	175	Y	H	Polymorphism	5ksv	A	150	0.31	E	0.7328683138	E	0.47	-
P01909	VAR_033405	73	V	L	Polymorphism	5ksv	A	47	0.64	E	0.7657437921	E	0.53	-
P01909	VAR_060526	178	L	F	Polymorphism	5ksv	A	153	0.08	B	0.06216964126	B	0.88	-
P01909	VAR_060503	73	V	E	Polymorphism	5ksv	A	47	0.64	E	0.7657437921	E	0.53	-
P01909	VAR_014604	57	Q	E	Polymorphism	5ksv	A	31	0.23	E	0.1669991016	B	0.67	-
P01909	VAR_060496	63	G	E	Polymorphism	5ksv	A	37	0.75	E	0.858430624	E	0.72	-
P01909	VAR_060499	70	C	K	Polymorphism	5ksv	A	44	0.43	E	0.2023085058	B	0.6	-
P01909	VAR_060500	70	C	Q	Polymorphism	5ksv	A	44	0.43	E	0.2023085058	B	0.6	-
P01909	VAR_060512	81	P	R	Polymorphism	5ksv	A	56	0.15	B	0.723246932	E	0.45	-
P01909	VAR_033408	86	T	R	Polymorphism	5ksv	A	61	0.61	E	0.5963149071	E	0.19	-
P01909	VAR_060532	197	K	Q	Polymorphism	5ksv	A	172	0.73	E	0.9668899775	E	0.93	-
P01909	VAR_060531	197	K	E	Polymorphism	5ksv	A	172	0.73	E	0.9668899775	E	0.93	-
P01909	VAR_060529	183	E	D	Polymorphism	5ksv	A	158	0.84	E	0.976539731	E	0.95	-
P01909	VAR_060524	161	S	I	Polymorphism	5ksv	A	136	0.11	B	0.8582078218	E	0.72	-
P01909	VAR_033409	88	I	M	Polymorphism	5ksv	A	63	0.09	B	0.3270074129	B	0.35	-
P01909	VAR_060507	76	Q	K	Polymorphism	5ksv	A	50	0.67	E	0.911310792	E	0.82	-
O00204	VAR_020887	51	L	S	Polymorphism	1q1q	A	36	0.36	E	0.5627447963	E	0.13	-
O00204	VAR_021988	240	V	I	Polymorphism	1q1q	A	225	0	B	0.0631968677	B	0.87	-
Q9P2W7	VAR_044538	131	A	T	Polymorphism	1v84	A	131	0.34	E	0.1256393492	B	0.75	-
O95363	VAR_052642	57	S	C	Polymorphism	3cmq	A	21	0.62	E	0.9284777641	E	0.86	-
O95363	VAR_077044	142	D	Y	Disease	3cmq	A	106	0.29	E	0.3312593102	B	0.34	MIM:617046
O95363	VAR_069487	144	Y	C	Disease	3cmq	A	108	0	B	0.08097189665	B	0.84	MIM:614946
O95363	VAR_069489	391	D	V	Disease	3cmq	A	355	0.28	E	0.9688498974	E	0.94	MIM:614946
O95363	VAR_069488	329	I	T	Disease	3cmq	A	293	0.04	B	0.07214224339	B	0.86	MIM:614946
O95363	VAR_052643	280	N	S	Polymorphism	3cmq	A	244	0.37	E	0.4565427005	B	0.09	-
P06865	VAR_003226	279	S	P	Disease	2gjx	A	279	0.69	E	0.8273319006	E	0.65	MIM:272800
P06865	VAR_003241	484	L	Q	Disease	2gjx	A	484	0	B	0.04647886753	B	0.91	MIM:272800
P06865	VAR_077502	478	G	R	Disease	2gjx	A	478	0	B	0.009370923042	B	0.98	MIM:272800
P06865	VAR_022441	269	G	D	Disease	2gjx	A	269	0.26	E	0.4378893673	B	0.12	MIM:272800
P06865	VAR_003217	210	S	F	Disease	2gjx	A	210	0	B	0.577313602	E	0.15	MIM:272800
P06865	VAR_003206	170	R	Q	Disease	2gjx	A	170	0	B	0.09456959367	B	0.81	MIM:272800
P06865	VAR_003224	258	D	H	Disease	2gjx	A	258	0	B	0.2318087518	B	0.54	MIM:272800
P06865	VAR_003239	474	W	C	Disease	2gjx	A	474	0	B	0.01980087161	B	0.96	MIM:272800
P06865	VAR_003246	504	R	H	Disease	2gjx	A	504	0.13	B	0.2261579633	B	0.55	MIM:272800
P06865	VAR_077498	322	D	N	Disease	2gjx	A	322	0.04	B	0.1260261536	B	0.75	MIM:272800
P06865	VAR_003203	39	L	R	Disease	2gjx	A	39	0.04	B	0.07325330377	B	0.85	MIM:272800
P06865	VAR_003244	499	R	H	Disease	2gjx	A	499	0.07	B	0.2029249072	B	0.59	MIM:272800
P06865	VAR_003220	249	R	W	Polymorphism	2gjx	A	249	0.08	B	0.2281819284	B	0.54	-
P06865	VAR_003209	178	R	H	Disease	2gjx	A	178	0.13	B	0.3966278434	B	0.21	MIM:272800
P06865	VAR_003219	247	R	W	Polymorphism	2gjx	A	247	0.05	B	0.8427164555	E	0.69	-
P06865	VAR_003223	252	R	H	Disease	2gjx	A	252	0.03	B	0.6191539168	E	0.24	MIM:272800
P06865	VAR_003227	301	M	R	Disease	2gjx	A	301	0.01	B	0.004305034876	B	0.99	MIM:272800
P06865	VAR_003225	269	G	S	Disease	2gjx	A	269	0.26	E	0.4378893673	B	0.12	MIM:272800
P06865	VAR_003208	178	R	C	Disease	2gjx	A	178	0.13	B	0.3966278434	B	0.21	MIM:272800
P06865	VAR_077499	322	D	Y	Disease	2gjx	A	322	0.04	B	0.1260261536	B	0.75	MIM:272800
P06865	VAR_058477	293	S	I	Polymorphism	2gjx	A	293	0.1	B	0.4142037034	B	0.17	-
P06865	VAR_003236	454	G	S	Disease	2gjx	A	454	0.01	B	0.0631006062	B	0.87	MIM:272800
P06865	VAR_003222	250	G	S	Disease	2gjx	A	250	0.01	B	0.2747004628	B	0.45	MIM:272800
P06865	VAR_003230	335	I	F	Disease	2gjx	A	335	0	B	0.01427963376	B	0.97	MIM:272800
P06865	VAR_003232	391	V	M	Disease	2gjx	A	391	0	B	0.01391527057	B	0.97	MIM:272800
P06865	VAR_003207	170	R	W	Disease	2gjx	A	170	0	B	0.09456959367	B	0.81	MIM:272800
P06865	VAR_003240	482	E	K	Disease	2gjx	A	482	0	B	0.03574579954	B	0.93	MIM:272800
P06865	VAR_022440	226	S	F	Disease	2gjx	A	226	0.09	B	0.3067778051	B	0.39	MIM:272800
P06865	VAR_003243	499	R	C	Disease	2gjx	A	499	0.07	B	0.2029249072	B	0.59	MIM:272800
P06865	VAR_003213	196	N	S	Disease	2gjx	A	196	0	B	0.05748990178	B	0.89	MIM:272800
P06865	VAR_003234	420	W	C	Disease	2gjx	A	420	0	B	0.1060205996	B	0.79	MIM:272800
P06865	VAR_022442	314	D	V	Disease	2gjx	A	314	0.05	B	0.73456496	E	0.47	MIM:272800
P06865	VAR_003204	127	L	R	Disease	2gjx	A	127	0	B	0.01789715886	B	0.96	MIM:272800
P06865	VAR_003245	504	R	C	Disease	2gjx	A	504	0.13	B	0.2261579633	B	0.55	MIM:272800
P06865	VAR_003218	211	F	S	Disease	2gjx	A	211	0	B	0.05233410001	B	0.9	MIM:272800
P06865	VAR_003233	399	N	D	Polymorphism	2gjx	A	399	0.48	E	0.8486124873	E	0.7	-
P06865	VAR_003214	197	K	T	Disease	2gjx	A	197	0	B	0.09654280543	B	0.81	MIM:272800
P06865	VAR_077501	462	E	V	Disease	2gjx	A	462	0.38	E	0.2095623314	B	0.58	MIM:272800
P06865	VAR_017188	252	R	L	Disease	2gjx	A	252	0.03	B	0.6191539168	E	0.24	MIM:272800
P06865	VAR_003205	166	R	G	Disease	2gjx	A	166	0.2	E	0.9443672895	E	0.89	MIM:272800
P06865	VAR_077500	393	R	P	Disease	2gjx	A	393	0.29	E	0.4672595859	B	0.07	MIM:272800
P06865	VAR_003216	204	H	R	Disease	2gjx	A	204	0	B	0.06667205691	B	0.87	MIM:272800
P06865	VAR_003212	192	V	L	Disease	2gjx	A	192	0.05	B	0.1073279977	B	0.79	MIM:272800
P06865	VAR_003211	180	Y	H	Disease	2gjx	A	180	0.16	B	0.6404970884	E	0.28	MIM:272800
P06865	VAR_003237	455	G	R	Disease	2gjx	A	455	0	B	0.02445054054	B	0.95	MIM:272800
P06865	VAR_003202	25	P	S	Disease	2gjx	A	25	0	B	0.06627687812	B	0.87	MIM:272800
P06865	VAR_003238	458	C	Y	Disease	2gjx	A	458	0	B	0.01201948524	B	0.98	MIM:272800
P06865	VAR_022439	127	L	F	Disease	2gjx	A	127	0	B	0.01789715886	B	0.96	MIM:272800
P06865	VAR_003221	250	G	D	Disease	2gjx	A	250	0.01	B	0.2747004628	B	0.45	MIM:272800
P06865	VAR_003210	178	R	L	Disease	2gjx	A	178	0.13	B	0.3966278434	B	0.21	MIM:272800
P06865	VAR_017189	295	N	S	Disease	2gjx	A	295	0.8	E	0.98379457	E	0.97	MIM:272800
P06865	VAR_003215	200	V	M	Disease	2gjx	A	200	0	B	0.07880669832	B	0.84	MIM:272800
P06865	VAR_003242	485	W	R	Disease	2gjx	A	485	0	B	0.08036401868	B	0.84	MIM:272800
Q9BV79	VAR_055487	258	R	L	Polymorphism	2vcy	A	258	0.47	E	0.4781740606	B	0.04	-
Q9BV79	VAR_055486	227	R	K	Polymorphism	2vcy	A	227	0.43	E	0.7335727215	E	0.47	-
Q9BV79	VAR_077997	232	G	E	Disease	2vcy	A	232	0.46	E	0.7183874249	E	0.44	MIM:617282
Q9BV79	VAR_078000	285	Y	C	Disease	2vcy	A	285	0.18	B	0.01897129416	B	0.96	MIM:617282
Q9BV79	VAR_077998	258	R	W	Disease	2vcy	A	258	0.47	E	0.4781740606	B	0.04	MIM:617282
O15296	VAR_061334	486	R	H	Polymorphism	4nre	A	486	0.51	E	0.9598708153	E	0.92	-
O15296	VAR_024524	656	Q	R	Polymorphism	4nre	A	656	0.78	E	0.9912145138	E	0.98	-
O15296	VAR_024525	676	I	V	Polymorphism	4nre	A	676	0.03	B	0.7784743905	E	0.56	-
Q9Y6Y9	VAR_024532	157	P	S	Polymorphism	2e56	A	157	0.93	E	0.5937845111	E	0.19	-
P35354	VAR_011981	511	V	A	Polymorphism	5f1a	A	525	0.03	B	0.03633910418	B	0.93	-
P35354	VAR_011980	488	E	G	Polymorphism	5f1a	A	502	0.04	B	0.3624835014	B	0.28	-
P35354	VAR_016262	228	R	H	Polymorphism	5f1a	A	242	0.62	E	0.7902503014	E	0.58	-
P35354	VAR_016263	428	P	A	Polymorphism	5f1a	A	442	0.52	E	0.8030877113	E	0.61	-
Q6P1M3	VAR_050073	759	P	S	Polymorphism	6n8r	A	759	0.71	E	0.6108855605	E	0.22	-
Q6P1M3	VAR_050069	45	R	H	Polymorphism	6n8r	A	45	0.44	E	0.5305557847	E	0.06	-
Q6P1M3	VAR_034058	748	R	H	Polymorphism	6n8r	A	748	0.23	E	0.3274285495	B	0.35	-
Q6P1M3	VAR_050072	490	L	P	Polymorphism	6n8r	A	490	0.28	E	0.1030832827	B	0.79	-
Q6P1M3	VAR_050071	488	P	L	Polymorphism	6n8r	A	488	0.03	B	0.3905629516	B	0.22	-
Q6P1M3	VAR_050075	790	P	L	Polymorphism	6n8r	A	790	0.26	E	0.2192356586	B	0.56	-
P09466	VAR_034355	126	Q	K	Polymorphism	4r0b	A	108	0.07	B	0.160357058	B	0.68	-
P09466	VAR_050178	28	L	V	Polymorphism	4r0b	A	10	0.18	B	0.09993490577	B	0.8	-
P08319	VAR_023462	318	R	H	Polymorphism	3cos	A	318	0.12	B	0.7345550656	E	0.47	-
P40121	VAR_047777	198	R	W	Polymorphism	1j72	A	197	0.35	E	0.6028579474	E	0.21	-
P40121	VAR_047776	41	V	I	Polymorphism	1j72	A	41	0.13	B	0.3948838413	B	0.21	-
O95568	VAR_027088	325	A	V	Polymorphism	4rfq	A	325	0.33	E	0.3016322255	B	0.4	-
O95568	VAR_054050	309	F	L	Polymorphism	4rfq	A	309	0	B	0.001748383045	B	1	-
O95568	VAR_054051	318	R	H	Polymorphism	4rfq	A	318	0.23	E	0.2115736604	B	0.58	-
O95568	VAR_027089	360	K	M	Polymorphism	4rfq	A	360	0.44	E	0.7555127144	E	0.51	-
Q99551	VAR_053785	231	A	T	Polymorphism	3mva	O	231	0.33	E	0.6189095974	E	0.24	-
Q99551	VAR_024237	294	A	T	Polymorphism	3mva	O	294	0.4	E	0.8995397091	E	0.8	-
Q8N3U4	VAR_060114	699	N	K	Polymorphism	6qnx	A	699	0.55	E	0.4218981862	B	0.16	-
Q8N3U4	VAR_082296	327	S	N	Disease	6qnx	A	327	0.47	E	0.3148806989	B	0.37	MIM:301022
Q8N3U4	VAR_082295	159	Y	C	Disease	6qnx	A	159	0.05	B	0.09471088648	B	0.81	MIM:301022
Q8N3U4	VAR_082300	1009	K	N	Disease	6qnx	A	1009	0.4	E	0.5260586739	E	0.05	MIM:301022
P61769	VAR_076691	96	D	N	Disease	6at5	B	76	0.25	E	0.7944850922	E	0.59	MIM:105200
P69891	VAR_003147	44	D	N	Polymorphism	1i3d	A	43	0.8	E	0.9566206932	E	0.91	-
P69891	VAR_003173	122	E	K	Polymorphism	1i3d	A	121	0.46	E	0.9562237859	E	0.91	-
P69891	VAR_003135	23	D	G	Polymorphism	1i3d	A	22	0.47	E	0.9639926553	E	0.93	-
P69891	VAR_003125	6	E	K	Polymorphism	1i3d	A	5	0.69	E	0.990192771	E	0.98	-
P69891	VAR_003164	81	D	Y	Polymorphism	1i3d	A	80	0.59	E	0.9317008257	E	0.86	-
P69891	VAR_003158	73	G	R	Polymorphism	1i3d	A	72	0.13	B	0.2985711098	B	0.4	-
P69891	VAR_003177	135	V	M	Polymorphism	1i3d	A	134	0.05	B	0.0241651237	B	0.95	-
P69891	VAR_003141	37	P	R	Polymorphism	1i3d	A	36	0.46	E	0.5353398919	E	0.07	-
P69891	VAR_003145	41	R	K	Polymorphism	1i3d	A	40	0.63	E	0.9839148521	E	0.97	-
P69891	VAR_003142	38	W	G	Polymorphism	1i3d	A	37	0.64	E	0.7971428633	E	0.59	-
P69891	VAR_003127	7	E	G	Polymorphism	1i3d	A	6	0.7	E	0.9865304232	E	0.97	-
P69891	VAR_003128	7	E	Q	Polymorphism	1i3d	A	6	0.7	E	0.9865304232	E	0.97	-
P69891	VAR_003130	13	T	R	Polymorphism	1i3d	A	12	0.55	E	0.8135989308	E	0.63	-
P69891	VAR_003149	54	A	D	Polymorphism	1i3d	A	53	0.14	B	0.8176420927	E	0.64	-
P69891	VAR_003168	98	H	R	Polymorphism	1i3d	A	97	0.71	E	0.9402054548	E	0.88	-
P69891	VAR_003165	81	D	N	Polymorphism	1i3d	A	80	0.59	E	0.9317008257	E	0.86	-
P69891	VAR_003160	74	D	H	Polymorphism	1i3d	A	73	0.48	E	0.7168790102	E	0.43	-
P69891	VAR_003124	3	H	Q	Polymorphism	1i3d	A	2	0.73	E	0.8713071346	E	0.74	-
P69891	VAR_003153	62	K	E	Polymorphism	1i3d	A	61	0.52	E	0.9395954609	E	0.88	-
P69891	VAR_003159	74	D	N	Polymorphism	1i3d	A	73	0.48	E	0.7168790102	E	0.43	-
P69891	VAR_003143	40	Q	R	Polymorphism	1i3d	A	39	0.25	E	0.5910735726	E	0.18	-
P69891	VAR_003138	26	G	R	Polymorphism	1i3d	A	25	0.12	B	0.355699122	B	0.29	-
P69891	VAR_003175	129	A	T	Polymorphism	1i3d	A	128	0.58	E	0.9855911732	E	0.97	-
P69891	VAR_003163	80	D	N	Polymorphism	1i3d	A	79	0.73	E	0.9362283945	E	0.87	-
P69891	VAR_003161	76	I	T	Polymorphism	1i3d	A	75	0.08	B	0.04345631599	B	0.91	-
P69892	VAR_003156	67	K	R	Polymorphism	4mqk	B	66	0.69	E	0.8698172569	E	0.74	-
P69892	VAR_003137	26	G	E	Polymorphism	4mqk	B	25	0.06	B	0.3449240327	B	0.31	-
P69892	VAR_030497	39	T	P	Polymorphism	4mqk	B	38	0.03	B	0.02043265104	B	0.96	-
P69892	VAR_003132	17	G	R	Polymorphism	4mqk	B	16	0.79	E	0.8664952517	E	0.73	-
P69892	VAR_020643	9	K	E	Polymorphism	4mqk	B	8	0.15	B	0.5090520382	E	0.02	-
P69892	VAR_020644	9	K	Q	Polymorphism	4mqk	B	8	0.15	B	0.5090520382	E	0.02	-
P69892	VAR_073159	106	L	H	Disease	4mqk	B	105	0.14	B	0.475813061	B	0.05	MIM:613977
P69892	VAR_003139	27	E	K	Polymorphism	4mqk	B	26	0.34	E	0.8938132524	E	0.79	-
P69892	VAR_003174	126	E	A	Polymorphism	4mqk	B	125	0.72	E	0.9602575898	E	0.92	-
P69892	VAR_020648	23	D	G	Polymorphism	4mqk	B	22	0.66	E	0.9641110301	E	0.93	-
P69892	VAR_003140	35	V	I	Polymorphism	4mqk	B	34	0.54	E	0.5400395393	E	0.08	-
P69892	VAR_003170	105	K	N	Polymorphism	4mqk	B	104	0.37	E	0.9850280285	E	0.97	-
P69892	VAR_020653	122	E	K	Polymorphism	4mqk	B	121	0.59	E	0.9577121735	E	0.92	-
P69892	VAR_003154	64	H	Y	Disease	4mqk	B	63	0.36	E	0.2343518138	B	0.53	MIM:613977
P69892	VAR_003131	16	W	R	Polymorphism	4mqk	B	15	0.12	B	0.06904864311	B	0.86	-
P69892	VAR_003162	78	H	R	Polymorphism	4mqk	B	77	0.69	E	0.8047466278	E	0.61	-
P69892	VAR_025336	64	H	L	Disease	4mqk	B	63	0.36	E	0.2343518138	B	0.53	MIM:613977
P69892	VAR_003157	67	K	Q	Polymorphism	4mqk	B	66	0.69	E	0.8698172569	E	0.74	-
P69892	VAR_003166	93	H	Y	Disease	4mqk	B	92	0.28	E	0.1124475598	B	0.78	MIM:613977
P69892	VAR_003146	42	F	S	Disease	4mqk	B	41	0.27	E	0.1140501201	B	0.77	MIM:613977
P69892	VAR_003155	66	K	N	Polymorphism	4mqk	B	65	0.44	E	0.899729073	E	0.8	-
P69892	VAR_015740	119	F	L	Polymorphism	4mqk	B	118	0.03	B	0.1479337513	B	0.7	-
P69892	VAR_003167	95	D	N	Polymorphism	4mqk	B	94	0.52	E	0.980877459	E	0.96	-
P69892	VAR_020651	76	I	T	Polymorphism	4mqk	B	75	0.07	B	0.0480466187	B	0.9	-
P69892	VAR_020650	73	G	R	Polymorphism	4mqk	B	72	0.1	B	0.3066354394	B	0.39	-
P69892	VAR_020652	81	D	N	Polymorphism	4mqk	B	80	0.58	E	0.9347066283	E	0.87	-
P69892	VAR_003150	56	M	R	Polymorphism	4mqk	B	55	0.24	E	0.8062455654	E	0.61	-
P69892	VAR_003144	41	R	G	Polymorphism	4mqk	B	40	0.53	E	0.9841780663	E	0.97	-
P69892	VAR_003126	6	E	G	Polymorphism	4mqk	B	5	0.73	E	0.9896772504	E	0.98	-
P69892	VAR_003152	60	K	Q	Polymorphism	4mqk	B	59	0.55	E	0.9600975513	E	0.92	-
P69892	VAR_003151	60	K	E	Polymorphism	4mqk	B	59	0.55	E	0.9600975513	E	0.92	-
P69892	VAR_003176	131	W	G	Polymorphism	4mqk	B	130	0	B	0.02406787872	B	0.95	-
P69892	VAR_020649	41	R	K	Polymorphism	4mqk	B	40	0.53	E	0.9841780663	E	0.97	-
P69892	VAR_020645	13	T	R	Polymorphism	4mqk	B	12	0.54	E	0.8178701401	E	0.64	-
P69892	VAR_003133	22	E	K	Polymorphism	4mqk	B	21	0.58	E	0.9853535891	E	0.97	-
P69892	VAR_003179	147	H	Y	Polymorphism	4mqk	B	146	1	E	0.9821419716	E	0.96	-
P69892	VAR_030498	76	I	V	Polymorphism	4mqk	B	75	0.07	B	0.0480466187	B	0.9	-
P69892	VAR_003136	23	D	V	Polymorphism	4mqk	B	22	0.66	E	0.9641110301	E	0.93	-
P69892	VAR_003169	102	E	K	Polymorphism	4mqk	B	101	0.5	E	0.9635595083	E	0.93	-
P69892	VAR_003172	121	K	Q	Polymorphism	4mqk	B	120	0.97	E	0.9927182198	E	0.99	-
P69892	VAR_020646	18	K	N	Polymorphism	4mqk	B	17	0.59	E	0.9761460423	E	0.95	-
P69892	VAR_003148	45	S	R	Polymorphism	4mqk	B	44	0.71	E	0.8114973307	E	0.62	-
P69892	VAR_030496	21	V	A	Polymorphism	4mqk	B	20	0.26	E	0.5524238944	E	0.1	-
P69892	VAR_020647	20	N	K	Polymorphism	4mqk	B	19	0.61	E	0.92697227	E	0.85	-
P69892	VAR_003129	8	D	N	Polymorphism	4mqk	B	7	0.07	B	0.2142240405	B	0.57	-
P69892	VAR_003171	118	H	R	Polymorphism	4mqk	B	117	0.7	E	0.6311122775	E	0.26	-
P69892	VAR_003134	22	E	Q	Polymorphism	4mqk	B	21	0.58	E	0.9853535891	E	0.97	-
P62070	VAR_083149	23	G	V	Disease	2ery	A	23	0.74	E	0.8084812164	E	0.62	MIM:618624
P62070	VAR_083152	70	A	T	Disease	2ery	A	70	0.35	E	0.4881177843	B	0.02	MIM:618624
P62070	VAR_083154	75	F	C	Polymorphism	2ery	A	75	0.54	E	0.1706812084	B	0.66	-
P10147	VAR_048701	78	E	D	Polymorphism	2x6g	A	56	0.54	E	0.9129218459	E	0.83	-
P04798	VAR_024707	173	T	R	Polymorphism	4i8v	A	173	0.13	B	0.3103759885	B	0.38	-
P04798	VAR_009280	279	R	W	Polymorphism	4i8v	A	279	0.32	E	0.9145489931	E	0.83	-
P04798	VAR_016942	492	P	R	Polymorphism	4i8v	A	492	0.28	E	0.7991256118	E	0.6	-
P04798	VAR_016941	477	R	W	Polymorphism	4i8v	A	477	0.29	E	0.7758573294	E	0.55	-
P04798	VAR_016938	448	I	N	Polymorphism	4i8v	A	448	0.11	B	0.07512041926	B	0.85	-
P04798	VAR_020122	286	I	T	Polymorphism	4i8v	A	286	0	B	0.08723166585	B	0.83	-
P04798	VAR_024706	93	R	W	Polymorphism	4i8v	A	93	0.35	E	0.7593569756	E	0.52	-
P04798	VAR_016940	464	R	S	Polymorphism	4i8v	A	464	0.2	E	0.306134373	B	0.39	-
P04798	VAR_008342	461	T	N	Polymorphism	4i8v	A	461	0.49	E	0.4849703014	B	0.03	-
P04798	VAR_016937	331	M	I	Polymorphism	4i8v	A	331	0.01	B	0.02828922868	B	0.94	-
P04798	VAR_033818	470	F	V	Polymorphism	4i8v	A	470	0.02	B	0.01064535975	B	0.98	-
P04798	VAR_001243	462	I	V	Polymorphism	4i8v	A	462	0.09	B	0.03983920813	B	0.92	-
P04798	VAR_023195	78	I	T	Polymorphism	4i8v	A	78	0	B	0.02874800563	B	0.94	-
P04798	VAR_023194	45	G	D	Polymorphism	4i8v	A	45	0.06	B	0.2937633395	B	0.41	-
P04798	VAR_024708	482	V	M	Polymorphism	4i8v	A	482	0.18	B	0.3548500836	B	0.29	-
P04798	VAR_016939	464	R	C	Polymorphism	4i8v	A	464	0.2	E	0.306134373	B	0.39	-
P04798	VAR_033817	66	M	V	Polymorphism	4i8v	A	66	0.09	B	0.01192942262	B	0.98	-
Q96C23	VAR_024451	190	N	Y	Polymorphism	1snz	A	190	0.39	E	0.847425878	E	0.69	-
Q9P2R7	VAR_013459	199	S	T	Polymorphism	6g4q	B	199	0.29	E	0.2307219505	B	0.54	-
Q9P2R7	VAR_070123	251	D	N	Disease	6g4q	B	251	0.18	B	0.8243094087	E	0.65	MIM:612073
Q9P2R7	VAR_046215	118	G	R	Disease	6g4q	B	118	0.11	B	0.06149622798	B	0.88	MIM:612073
Q9P2R7	VAR_046216	284	R	C	Disease	6g4q	B	284	0.55	E	0.5600011349	E	0.12	MIM:612073
P35030	VAR_046795	232	Y	C	Polymorphism	5tp0	A	172	0.05	B	0.2349946201	B	0.53	-
P35030	VAR_059788	224	T	S	Polymorphism	5tp0	A	164	0.39	E	0.5634368658	E	0.13	-
P35030	VAR_067459	174	A	V	Polymorphism	5tp0	A	112	0.03	B	0.1699548364	B	0.66	-
Q9UMX1	VAR_080421	176	H	R	Disease	4kmd	A	176	0	B	0.01463162899	B	0.97	MIM:617757
Q9UMX1	VAR_080427	442	K	R	Polymorphism	4kmd	A	442	0.47	E	0.9719222784	E	0.94	-
Q9UMX1	VAR_080425	382	P	L	Polymorphism	4kmd	A	382	0.14	B	0.1008112133	B	0.8	-
Q9UMX1	VAR_080420	77	V	M	Polymorphism	4kmd	A	77	0.58	E	0.6873648167	E	0.37	-
Q9UMX1	VAR_080426	406	I	T	Disease	4kmd	A	406	0	B	0.007932156324	B	0.98	MIM:617757
Q9UMX1	VAR_080419	37	I	V	Polymorphism	4kmd	A	37	0	B	0.01124161482	B	0.98	-
P17735	VAR_000560	362	G	V	Disease	3dyd	A	362	0.02	B	0.7730587721	E	0.55	MIM:276600
P17735	VAR_048226	70	N	D	Polymorphism	3dyd	A	70	0.96	E	0.9640355706	E	0.93	-
P23141	VAR_046954	143	G	E	Polymorphism	1mx1	A	1143	0.19	B	0.1147813201	B	0.77	-
P23141	VAR_014595	203	D	E	Polymorphism	1mx1	A	1203	0.66	E	0.9429963827	E	0.89	-
P23141	VAR_014594	199	R	H	Polymorphism	1mx1	A	1199	0.49	E	0.8672645688	E	0.73	-
P23141	VAR_014314	75	S	N	Polymorphism	1mx1	A	1075	0.7	E	0.9185701609	E	0.84	-
P17655	VAR_021406	521	E	Q	Polymorphism	1kfu	L	521	0.46	E	0.9279391766	E	0.86	-
P17655	VAR_021404	68	S	G	Polymorphism	1kfu	L	68	0.58	E	0.834402442	E	0.67	-
P17655	VAR_014436	568	K	Q	Polymorphism	1kfu	L	568	0.65	E	0.9111560583	E	0.82	-
P17655	VAR_021405	476	K	R	Polymorphism	1kfu	L	476	0.36	E	0.8816096187	E	0.76	-
P17655	VAR_021407	677	K	Q	Polymorphism	1kfu	L	677	0.5	E	0.9306766987	E	0.86	-
P14384	VAR_048601	133	V	I	Polymorphism	1uwy	A	116	0.04	B	0.304482758	B	0.39	-
P14384	VAR_048600	24	R	H	Polymorphism	1uwy	A	7	0.35	E	0.9057878256	E	0.81	-
Q9BY32	VAR_015576	32	P	T	Disease	2car	A	32	0.07	B	0.9281013012	E	0.86	MIM:613850
P20036	VAR_047689	142	K	R	Polymorphism	4p5m	A	111	0.36	E	0.941924572	E	0.88	-
P20036	VAR_047684	42	A	V	Polymorphism	4p5m	A	11	0.37	E	0.07800379395	B	0.84	-
P20036	VAR_058834	54	M	T	Polymorphism	4p5m	A	23	0	B	0.2712335587	B	0.46	-
P20036	VAR_058837	74	W	C	Polymorphism	4p5m	A	43	0.21	E	0.1662838459	B	0.67	-
P20036	VAR_058841	104	L	A	Polymorphism	4p5m	A	73	0.51	E	0.04737812281	B	0.91	-
P20036	VAR_058836	62	M	K	Polymorphism	4p5m	A	31	0.22	E	0.02909803391	B	0.94	-
P20036	VAR_058843	158	L	P	Polymorphism	4p5m	A	127	0.63	E	0.9222978354	E	0.84	-
P20036	VAR_058832	42	A	M	Polymorphism	4p5m	A	11	0.37	E	0.07800379395	B	0.84	-
P20036	VAR_047690	191	F	V	Polymorphism	4p5m	A	160	0.37	E	0.8943544626	E	0.79	-
P20036	VAR_058850	62	M	Q	Polymorphism	4p5m	A	31	0.22	E	0.02909803391	B	0.94	-
P20036	VAR_058835	59	E	D	Polymorphism	4p5m	A	28	0.78	E	0.930175066	E	0.86	-
P20036	VAR_058838	82	A	T	Polymorphism	4p5m	A	51	0.66	E	0.4975277483	B	0	-
P20036	VAR_058840	103	T	I	Polymorphism	4p5m	A	72	0.4	E	0.7129893899	E	0.43	-
P20036	VAR_058839	100	N	D	Polymorphism	4p5m	A	69	0.46	E	0.3857215047	B	0.23	-
P20036	VAR_047687	97	L	S	Polymorphism	4p5m	A	66	0.3	E	0.03682175279	B	0.93	-
P20036	VAR_047686	81	Q	R	Polymorphism	4p5m	A	50	0.8	E	0.952108264	E	0.9	-
P20036	VAR_058833	49	P	T	Polymorphism	4p5m	A	18	0.3	E	0.904211998	E	0.81	-
P20036	VAR_047685	62	M	L	Polymorphism	4p5m	A	31	0.22	E	0.02909803391	B	0.94	-
P20036	VAR_047683	42	A	T	Polymorphism	4p5m	A	11	0.37	E	0.07800379395	B	0.84	-
P20036	VAR_058842	127	P	A	Polymorphism	4p5m	A	96	0.82	E	0.7180230021	E	0.44	-
P20036	VAR_047688	114	T	A	Polymorphism	4p5m	A	83	0.77	E	0.8329197168	E	0.67	-
P07203	VAR_020915	194	A	T	Polymorphism	2f8a	A	192	0.64	E	0.9348859191	E	0.87	-
P42224	VAR_075495	278	K	E	Disease	1yvl	A	278	0.46	E	0.9405688047	E	0.88	MIM:614162
P42224	VAR_068713	637	K	E	Disease	1yvl	A	637	0.76	E	0.9479253292	E	0.9	MIM:614892
P42224	VAR_065941	271	Q	P	Disease	1yvl	A	271	0.13	B	0.5345757008	E	0.07	MIM:614162
P42224	VAR_065938	202	M	I	Disease	1yvl	A	202	0.15	B	0.2915743887	B	0.42	MIM:614162
P42224	VAR_065934	165	D	G	Disease	1yvl	A	165	0.6	E	0.956174016	E	0.91	MIM:614162
P42224	VAR_075497	298	K	N	Disease	1yvl	A	298	0.37	E	0.5856409669	E	0.17	MIM:614162
P42224	VAR_068714	673	K	R	Disease	1yvl	A	673	0.12	B	0.3433028758	B	0.31	MIM:614892
P42224	VAR_018265	600	L	P	Disease	1yvl	A	600	0.04	B	0.006968230009	B	0.99	MIM:613796
P42224	VAR_075494	179	N	K	Disease	1yvl	A	179	0.81	E	0.7363908887	E	0.47	MIM:614162
P42224	VAR_065943	274	R	W	Disease	1yvl	A	274	0.1	B	0.2362420857	B	0.53	MIM:614162
P42224	VAR_075498	384	G	D	Disease	1yvl	A	384	0.33	E	0.7134039402	E	0.43	MIM:614162
P42224	VAR_065944	286	K	I	Disease	1yvl	A	286	0.49	E	0.8134566545	E	0.63	MIM:614162
P42224	VAR_065817	463	Q	H	Disease	1yvl	A	463	0.2	E	0.1937417388	B	0.61	MIM:614892
P42224	VAR_075496	285	Q	R	Disease	1yvl	A	285	0.78	E	0.9136419892	E	0.83	MIM:614162
P42224	VAR_065816	320	E	Q	Disease	1yvl	A	320	0.23	E	0.1388912201	B	0.72	MIM:614892
P42224	VAR_065815	201	K	N	Disease	1yvl	A	201	0.73	E	0.9451842904	E	0.89	MIM:613796
P42224	VAR_065945	288	T	A	Disease	1yvl	A	288	0.39	E	0.702609539	E	0.41	MIM:614162
P42224	VAR_065935	165	D	H	Disease	1yvl	A	165	0.6	E	0.956174016	E	0.91	MIM:614162
P42224	VAR_075499	385	T	M	Disease	1yvl	A	385	0.48	E	0.8059418201	E	0.61	MIM:614162
P42224	VAR_065939	202	M	V	Disease	1yvl	A	202	0.15	B	0.2915743887	B	0.42	MIM:614162
P42224	VAR_065942	274	R	Q	Disease	1yvl	A	274	0.1	B	0.2362420857	B	0.53	MIM:614162
P42224	VAR_065937	174	C	R	Disease	1yvl	A	174	0.06	B	0.1028476059	B	0.79	MIM:614162
P42224	VAR_034521	30	I	T	Polymorphism	1yvl	A	30	0	B	0.02480912209	B	0.95	-
P42224	VAR_065940	267	A	V	Disease	1yvl	A	267	0	B	0.01327723265	B	0.97	MIM:614162
P42224	VAR_065936	170	Y	N	Disease	1yvl	A	170	0.04	B	0.1168495119	B	0.77	MIM:614162
P42224	VAR_018266	706	L	S	Disease	1bf5	A	706	0.66	E	0.1445960999	B	0.71	MIM:614892
Q9UI42	VAR_020394	303	G	C	Polymorphism	2boa	A	1191	0.01	B	0.0135410428	B	0.97	-
Q9UI42	VAR_048594	27	L	F	Polymorphism	2boa	A	13	0	B	0.04423433542	B	0.91	-
Q9UI42	VAR_048595	183	R	L	Polymorphism	2boa	A	1071	0.02	B	0.2583104074	B	0.48	-
Q9UI42	VAR_020393	157	P	T	Polymorphism	2boa	A	1046	0.22	E	0.7027215958	E	0.41	-
Q9UI43	VAR_083280	189	G	R	Disease	2nyu	A	139	0.07	B	0.03151091933	B	0.94	MIM:618567
P22234	VAR_051884	201	K	N	Polymorphism	6yb8	A	201	0.51	E	0.93857342	E	0.88	-
Q6UWW0	VAR_059453	152	S	A	Polymorphism	2xst	A	152	0.15	B	0.8680365682	E	0.74	-
Q6UWW0	VAR_059454	164	K	E	Polymorphism	2xst	A	164	0.32	E	0.9672482014	E	0.93	-
P04156	VAR_008750	202	D	N	Disease	4kml	A	202	0.01	B	0.3988293409	B	0.2	MIM:137440
P04156	VAR_006467	129	M	V	Polymorphism	4kml	A	129	0.22	E	0.09078466892	B	0.82	-
P04156	VAR_073722	127	G	V	Polymorphism	4kml	A	127	0.51	E	0.03359630704	B	0.93	-
P04156	VAR_006473	200	E	K	Disease	4kml	A	200	0.91	E	0.904664278	E	0.81	MIM:123400
P04156	VAR_008753	212	Q	P	Disease	4kml	A	212	0.41	E	0.5181040764	E	0.04	MIM:137440
P04156	VAR_006477	219	E	K	Polymorphism	4kml	A	219	0.52	E	0.6014600992	E	0.2	-
P04156	VAR_014264	131	G	V	Disease	4kml	A	131	0.06	B	0.0402559042	B	0.92	MIM:137440
P04156	VAR_006476	217	Q	R	Disease	4kml	A	217	0.08	B	0.3934397995	B	0.21	MIM:137440
P04156	VAR_006470	180	V	I	Disease	4kml	A	180	0.15	B	0.1609290838	B	0.68	MIM:123400
P04156	VAR_008749	196	E	K	Disease	4kml	A	196	0.28	E	0.9263756275	E	0.85	MIM:123400
P04156	VAR_008747	188	T	R	Polymorphism	4kml	A	188	0.35	E	0.7892181873	E	0.58	-
P04156	VAR_006471	183	T	A	Disease	4kml	A	183	0.02	B	0.3268460035	B	0.35	MIM:606688
P04156	VAR_006472	198	F	S	Disease	4kml	A	198	0.14	B	0.3687040806	B	0.26	MIM:137440
P04156	VAR_008752	211	E	Q	Disease	4kml	A	211	0.41	E	0.8517507911	E	0.7	MIM:123400
P04156	VAR_006469	178	D	N	Disease	4kml	A	178	0.34	E	0.5469444394	E	0.09	MIM:600072	MIM:123400
P04156	VAR_006468	171	N	S	Polymorphism	4kml	A	171	0.38	E	0.888561964	E	0.78	-
P04156	VAR_006475	210	V	I	Disease	4kml	A	210	0	B	0.1418532729	B	0.72	MIM:123400
P04156	VAR_006474	208	R	H	Disease	4kml	A	208	0.39	E	0.7602865696	E	0.52	MIM:123400
P04156	VAR_008746	187	H	R	Disease	4kml	A	187	0.18	B	0.6042733788	E	0.21	MIM:137440
P04156	VAR_006466	117	A	V	Polymorphism	4kml	A	117	0.89	E	0.006787627935	B	0.99	-
P54687	VAR_047681	59	T	M	Polymorphism	2coi	A	59	0.04	B	0.3040338159	B	0.39	-
P54687	VAR_019614	321	E	K	Polymorphism	2coi	A	321	0.79	E	0.9696120024	E	0.94	-
P54687	VAR_047682	330	G	S	Polymorphism	2coi	A	330	0	B	0.005340188742	B	0.99	-
P15311	VAR_030572	180	R	C	Polymorphism	4rm8	A	180	0.63	E	0.8440787792	E	0.69	-
P15311	VAR_015112	532	L	V	Polymorphism	4rm8	A	532	0.68	E	0.9599440098	E	0.92	-
Q96FI4	VAR_065963	159	R	Q	Polymorphism	1tdh	A	159	0.39	E	0.7206079364	E	0.44	-
Q96FI4	VAR_020580	82	S	C	Polymorphism	1tdh	A	82	0.26	E	0.1334468722	B	0.73	-
Q96FI4	VAR_065964	181	E	K	Polymorphism	1tdh	A	181	0	B	0.01566138864	B	0.97	-
Q96FI4	VAR_020581	83	G	D	Polymorphism	1tdh	A	83	0.07	B	0.05330199003	B	0.89	-
Q96FI4	VAR_020584	252	D	N	Polymorphism	1tdh	A	252	0.27	E	0.7939202785	E	0.59	-
Q96FI4	VAR_020582	136	C	R	Polymorphism	1tdh	A	136	0.04	B	0.04254281521	B	0.91	-
Q96FI4	VAR_020583	182	I	M	Polymorphism	1tdh	A	182	0	B	0.004219710827	B	0.99	-
P11169	VAR_052502	85	V	L	Polymorphism	4zw9	A	85	0	B	0.06410694122	B	0.87	-
O95711	VAR_014539	160	M	V	Polymorphism	3b2d	C	160	0.47	E	0.6599248052	E	0.32	-
O95711	VAR_050029	121	Y	C	Polymorphism	3b2d	C	121	0.66	E	0.9319248199	E	0.86	-
O95711	VAR_024531	93	S	P	Polymorphism	3b2d	C	93	0.56	E	0.7398507595	E	0.48	-
O95716	VAR_051710	64	V	I	Polymorphism	2gf9	A	64	0.05	B	0.1259230375	B	0.75	-
P08700	VAR_034015	60	N	S	Polymorphism	5uwc	I	41	0.68	E	0.8043521643	E	0.61	-
Q5VWZ2	VAR_060992	197	L	V	Polymorphism	3u0v	A	197	0.18	B	0.7768301368	E	0.55	-
P45877	VAR_060712	160	H	L	Polymorphism	2esl	A	160	0.17	B	0.1571831703	B	0.69	-
P45877	VAR_051770	86	K	R	Polymorphism	2esl	A	86	0.3	E	0.7317994237	E	0.46	-
P45877	VAR_024319	190	N	S	Polymorphism	2esl	A	190	0.52	E	0.9541999102	E	0.91	-
P02787	VAR_012998	646	K	E	Polymorphism	3v83	A	627	0.38	E	0.7396974564	E	0.48	-
P02787	VAR_012999	671	G	E	Polymorphism	3v83	A	652	0.27	E	0.5121504664	E	0.02	-
P02787	VAR_007545	319	H	R	Polymorphism	3v83	A	300	0.28	E	0.8509517908	E	0.7	-
P02787	VAR_007544	296	D	G	Polymorphism	3v83	A	277	0.58	E	0.9593089819	E	0.92	-
P02787	VAR_034570	76	A	V	Polymorphism	3v83	A	57	0	B	0.01507231593	B	0.97	-
P02787	VAR_011999	377	W	C	Polymorphism	3v83	A	358	0	B	0.03750753403	B	0.92	-
P02787	VAR_029280	55	S	R	Polymorphism	3v83	A	36	0.12	B	0.8431500793	E	0.69	-
P02787	VAR_034571	562	G	V	Polymorphism	3v83	A	543	0.79	E	0.7268344164	E	0.45	-
P02787	VAR_038810	77	D	N	Disease	3v83	A	58	0	B	0.1146345139	B	0.77	MIM:209300
P02787	VAR_012001	645	T	P	Polymorphism	3v83	A	626	0.14	B	0.8171679974	E	0.63	-
P02787	VAR_011997	142	G	S	Polymorphism	3v83	A	123	0.05	B	0.3580181599	B	0.28	-
P02787	VAR_012997	477	A	P	Disease	3v83	A	458	0.01	B	0.03527966142	B	0.93	MIM:209300
P02787	VAR_012000	589	P	S	Polymorphism	3v83	A	570	0.46	E	0.8631776571	E	0.73	-
P02787	VAR_011998	277	G	S	Polymorphism	3v83	A	258	0	B	0.9130356312	E	0.83	-
P02787	VAR_034569	42	R	L	Polymorphism	3v83	A	23	0.27	E	0.6136885285	E	0.23	-
P02786	VAR_051807	420	G	S	Polymorphism	6okd	A	302	0.01	B	0.1132416725	B	0.77	-
P02786	VAR_051808	677	R	H	Polymorphism	6okd	A	559	0.14	B	0.4168618321	B	0.17	-
P02786	VAR_051806	212	L	V	Polymorphism	6okd	A	94	0.51	E	0.4919278324	B	0.02	-
P02788	VAR_013506	148	I	T	Polymorphism	1cb6	A	1129	0.01	B	0.03344139457	B	0.93	-
P02788	VAR_013508	579	E	D	Polymorphism	1cb6	A	1560	0.47	E	0.8872032762	E	0.77	-
P02788	VAR_013507	422	G	C	Polymorphism	1cb6	A	1403	0.06	B	0.219556123	B	0.56	-
P02788	VAR_013504	29	A	T	Polymorphism	1cb6	A	1010	0.01	B	0.02280491591	B	0.95	-
P02788	VAR_013505	47	K	R	Polymorphism	1cb6	A	1028	0.49	E	0.9866101742	E	0.97	-
P07237	VAR_073440	393	Y	C	Disease	6i7s	A	393	0.24	E	0.04566642642	B	0.91	MIM:112240
P07550	VAR_009125	159	I	F	Polymorphism	6mxt	A	1159	0.49	E	0.01399725676	B	0.97	-
P07550	VAR_009124	159	I	L	Polymorphism	6mxt	A	1159	0.49	E	0.01399725676	B	0.97	-
P07550	VAR_003455	164	T	I	Polymorphism	6mxt	A	1164	0.09	B	0.03762319684	B	0.92	-
P07550	VAR_003454	34	V	M	Polymorphism	6mxt	A	1034	0.65	E	0.02484607697	B	0.95	-
P07550	VAR_025101	220	S	C	Polymorphism	6mxt	A	1220	0.33	E	0.07437461615	B	0.85	-
Q16719	VAR_049724	188	R	Q	Polymorphism	3e9k	A	188	0.29	E	0.6886772513	E	0.38	-
Q16719	VAR_022092	412	K	E	Polymorphism	3e9k	A	412	0.22	E	0.9420456886	E	0.88	-
Q16719	VAR_054401	198	T	A	Disease	3e9k	A	198	0.21	E	0.5037610531	E	0.01	MIM:236800
P07098	VAR_020566	348	P	T	Polymorphism	1hlg	A	329	0.34	E	0.322440207	B	0.36	-
P07098	VAR_011947	161	T	A	Polymorphism	1hlg	A	142	0.21	E	0.2113898695	B	0.58	-
P07098	VAR_020565	224	F	I	Polymorphism	1hlg	A	205	0.89	E	0.3081901073	B	0.38	-
Q9UKT7	VAR_082210	358	C	R	Disease	4i6j	B	358	0	B	0.02264946699	B	0.95	MIM:606220
P0DN86	VAR_014587	35	T	I	Polymorphism	1hcn	B	15	0.45	E	0.2948621511	B	0.41	-
P0DN86	VAR_015233	28	R	W	Polymorphism	1hcn	B	8	0.63	E	0.9076507092	E	0.82	-
P0DN86	VAR_014586	22	K	R	Polymorphism	1hcn	B	2	0.76	E	0.9003596306	E	0.8	-
P0DN86	VAR_015234	30	R	H	Polymorphism	1hcn	B	10	0.31	E	0.8838281035	E	0.77	-
P05413	VAR_061165	53	K	R	Polymorphism	4tkb	A	52	0.28	E	0.8690242171	E	0.74	-
Q9HAV4	VAR_048960	241	S	N	Polymorphism	3a6p	A	241	0.57	E	0.7817944884	E	0.56	-
Q9HAV4	VAR_028032	610	K	N	Polymorphism	3a6p	A	610	0.5	E	0.4989807308	B	0	-
Q96SB4	VAR_051669	72	I	T	Polymorphism	5mxx	A	72	0.59	E	0.261877358	B	0.48	-
Q9Y3Q0	VAR_034121	446	I	V	Polymorphism	3fed	A	446	0	B	0.1324100792	B	0.74	-
Q9Y3Q0	VAR_034120	101	V	I	Polymorphism	3fed	A	101	0.22	E	0.6398982406	E	0.28	-
O00141	VAR_041072	342	A	V	Polymorphism	2r5t	A	342	0.26	E	0.07486152649	B	0.85	-
O00141	VAR_041071	219	V	I	Polymorphism	2r5t	A	219	0.23	E	0.03778192401	B	0.92	-
Q99574	VAR_008521	52	S	R	Disease	3fgq	A	52	0	B	0.04967400432	B	0.9	MIM:604218
Q99574	VAR_008520	49	S	P	Disease	3fgq	A	49	0	B	0.006804227829	B	0.99	MIM:604218
Q9BQA1	VAR_042903	48	S	I	Polymorphism	4gqb	B	48	0.14	B	0.4003710747	B	0.2	-
P19367	VAR_023780	680	T	S	Disease	1cza	N	680	0.24	E	0.04189363122	B	0.92	MIM:235700
P19367	VAR_023781	776	L	M	Polymorphism	1cza	N	776	0.02	B	0.03172728419	B	0.94	-
P19367	VAR_083223	418	K	E	Disease	1cza	N	418	0.43	E	0.8805927634	E	0.76	MIM:618547
P19367	VAR_083225	457	T	M	Disease	1cza	N	457	0.01	B	0.008223921061	B	0.98	MIM:618547
P19367	VAR_083224	445	S	L	Disease	1cza	N	445	0.01	B	0.1335959136	B	0.73	MIM:618547
P19367	VAR_083222	414	G	E	Disease	1cza	N	414	0.11	B	0.1198998392	B	0.76	MIM:618547
P19367	VAR_009878	529	L	S	Disease	1cza	N	529	0.01	B	0.003918707371	B	0.99	MIM:235700
P07316	VAR_021140	73	S	I	Polymorphism	2jdg	A	72	0.24	E	0.5476916432	E	0.1	-
P07316	VAR_029517	90	R	T	Polymorphism	2jdg	A	89	0.38	E	0.6592871547	E	0.32	-
P55263	VAR_066642	318	A	E	Disease	4o1l	A	301	0.01	B	0.01573216915	B	0.97	MIM:614300
P55263	VAR_066640	30	G	E	Disease	4o1l	A	13	0.01	B	0.0296279192	B	0.94	MIM:614300
P55263	VAR_066641	235	D	A	Disease	4o1l	A	218	0.04	B	0.4103857279	B	0.18	MIM:614300
P01562	VAR_025173	163	A	G	Polymorphism	3ux9	A	140	0	B	0.03091424704	B	0.94	-
P01562	VAR_013000	137	A	V	Polymorphism	3ux9	A	114	0.69	E	0.917211771	E	0.83	-
P11766	VAR_048199	353	D	E	Polymorphism	1mc5	A	352	0.58	E	0.9708167315	E	0.94	-
P11766	VAR_025823	163	L	S	Polymorphism	1mc5	A	162	0.91	E	0.8917632103	E	0.78	-
P11766	VAR_025824	309	V	I	Polymorphism	1mc5	A	308	0.87	E	0.1910477281	B	0.62	-
Q9NR71	VAR_027065	346	A	S	Polymorphism	4wgk	A	346	0.04	B	0.00478836894	B	0.99	-
Q9P2T1	VAR_049602	242	G	D	Polymorphism	2a7r	A	242	0.11	B	0.005192190409	B	0.99	-
P30048	VAR_025054	234	T	I	Polymorphism	5ucx	A	173	0.54	E	0.9123865962	E	0.82	-
P30048	VAR_059546	170	R	Q	Polymorphism	5ucx	A	109	0.36	E	0.9467018247	E	0.89	-
P30048	VAR_025053	218	A	T	Polymorphism	5ucx	A	157	0.08	B	0.7500940561	E	0.5	-
P30043	VAR_019168	46	R	Q	Polymorphism	1hdo	A	46	0.58	E	0.9139800668	E	0.83	-
P36404	VAR_028056	141	V	A	Polymorphism	3doe	A	141	0.25	E	0.485734731	B	0.03	-
Q8NBF2	VAR_037749	314	V	I	Polymorphism	6gc1	A	314	0.23	E	0.1050617099	B	0.79	-
Q9H867	VAR_059621	63	A	D	Polymorphism	4lg1	A	63	0.75	E	0.6283112168	E	0.26	-
P15559	VAR_050220	269	Q	H	Polymorphism	5fuq	A	269	0	B	0.784912467	E	0.57	-
P15559	VAR_016170	139	R	W	Polymorphism	5fuq	A	139	0.54	E	0.9664510489	E	0.93	-
P15559	VAR_008384	187	P	S	Polymorphism	5fuq	A	187	0.09	B	0.4290535748	B	0.14	-
P00338	VAR_004181	315	R	C	Polymorphism	5w8j	A	314	0.31	E	0.8398609161	E	0.68	-
P00338	VAR_004180	222	K	E	Polymorphism	5w8j	A	221	0.81	E	0.6615027189	E	0.32	-
Q15910	VAR_078331	690	S	L	Disease	5hyn	A	690	0.1	B	0.05952173471	B	0.88	MIM:277590
Q15910	VAR_067231	641	Y	N	Polymorphism	5hyn	A	641	0.05	B	0.1123997569	B	0.78	-
Q15910	VAR_078328	677	A	T	Disease	5hyn	A	677	0	B	0.02327176929	B	0.95	MIM:277590
Q15910	VAR_067595	132	P	S	Disease	5hyn	A	132	0.11	B	0.05190372467	B	0.9	MIM:277590
Q15910	VAR_067597	689	H	Y	Disease	5hyn	A	689	0.11	B	0.04058715701	B	0.92	MIM:277590
Q15910	VAR_078329	679	R	C	Disease	5hyn	A	679	0.38	E	0.7376732826	E	0.48	MIM:277590
Q15910	VAR_067229	641	Y	F	Polymorphism	5hyn	A	641	0.05	B	0.1123997569	B	0.78	-
Q15910	VAR_078334	736	Y	C	Disease	5hyn	A	736	0.64	E	0.7247528434	E	0.45	MIM:277590
Q15910	VAR_078327	677	A	G	Polymorphism	5hyn	A	677	0	B	0.02327176929	B	0.95	-
Q15910	VAR_067232	641	Y	S	Polymorphism	5hyn	A	641	0.05	B	0.1123997569	B	0.78	-
Q15910	VAR_078323	279	H	R	Disease	5hyn	A	279	0.53	E	0.06329128146	B	0.87	MIM:277590
Q15910	VAR_078320	133	Y	C	Disease	5hyn	A	133	0.66	E	0.164496392	B	0.67	MIM:277590
Q15910	VAR_078321	134	M	T	Disease	5hyn	A	134	0.22	E	0.09245383739	B	0.82	MIM:277590
Q15910	VAR_067230	641	Y	H	Polymorphism	5hyn	A	641	0.05	B	0.1123997569	B	0.78	-
Q15910	VAR_078326	658	Y	N	Disease	5hyn	A	658	0.11	B	0.4472747147	B	0.11	MIM:277590
Q15910	VAR_078322	156	K	E	Disease	5hyn	A	156	0.2	E	0.5574172735	E	0.11	MIM:277590
O15247	VAR_068898	101	H	Q	Disease	2r4v	A	101	0.63	E	0.8589575291	E	0.72	MIM:300886
Q8N6T7	VAR_017154	46	S	N	Polymorphism	3pki	A	44	0.04	B	0.09117799997	B	0.82	-
O75326	VAR_038837	207	R	W	Polymorphism	3nvq	A	207	0.48	E	0.8761206865	E	0.75	-
O75326	VAR_038836	207	R	Q	Polymorphism	3nvq	A	207	0.48	E	0.8761206865	E	0.75	-
O75326	VAR_038838	460	R	H	Polymorphism	3nvq	A	460	0.58	E	0.9309347868	E	0.86	-
O75326	VAR_038839	461	R	C	Polymorphism	3nvq	A	461	0.35	E	0.9395781755	E	0.88	-
O75326	VAR_029282	115	S	T	Polymorphism	3nvq	A	115	0.23	E	0.7168347239	E	0.43	-
O75326	VAR_068679	347	R	L	Polymorphism	3nvq	A	347	0.49	E	0.9602792859	E	0.92	-
O14958	VAR_016075	307	D	H	Disease	6owv	A	307	0.04	B	0.1702810526	B	0.66	MIM:611938
O14958	VAR_023693	76	V	M	Polymorphism	6owv	A	76	0.21	E	0.03830218315	B	0.92	-
O14958	VAR_067037	335	N	K	Polymorphism	6owv	A	335	0.2	E	0.1084360778	B	0.78	-
O14958	VAR_055234	33	R	Q	Disease	6owv	A	33	0.15	B	0.7670876384	E	0.53	MIM:611938
O14958	VAR_067036	244	H	R	Polymorphism	6owv	A	244	0.28	E	0.4867839813	B	0.03	-
O14958	VAR_044118	167	L	H	Disease	6owv	A	167	0	B	0.02828082442	B	0.94	MIM:611938
O14958	VAR_076546	180	K	R	Disease	6owv	A	180	0.57	E	0.9646270275	E	0.93	MIM:611938
Q9GZV9	VAR_071711	96	M	T	Disease	5w21	B	96	0.01	B	0.05089208484	B	0.9	MIM:617993
Q9GZV9	VAR_018887	195	P	S	Polymorphism	5w21	B	195	0.88	E	0.5419859886	E	0.08	-
Q9GZV9	VAR_071712	129	S	F	Disease	5w21	B	129	0.01	B	0.04479733109	B	0.91	MIM:617993
Q9GZV9	VAR_023831	71	S	G	Disease	5w21	B	71	0	B	0.1044035554	B	0.79	MIM:617993
Q9GZV9	VAR_071713	157	F	L	Disease	5w21	B	157	0	B	0.09613358974	B	0.81	MIM:617993
Q8IZT8	VAR_052531	247	I	N	Polymorphism	3bd9	A	247	0.31	E	0.7709475756	E	0.54	-
P27361	VAR_042253	323	E	K	Polymorphism	4qtb	A	323	0.58	E	0.7851393819	E	0.57	-
P01889	VAR_082505	87	N	E	Polymorphism	6at5	A	63	0.11	B	0.2731923759	B	0.45	-
P01889	VAR_082536	121	S	V	Polymorphism	6at5	A	97	0.04	B	0.01805841923	B	0.96	-
P01889	VAR_082497	65	A	T	Polymorphism	6at5	A	41	1	E	0.788711071	E	0.58	-
P01889	VAR_082522	101	S	G	Polymorphism	6at5	A	77	0.32	E	0.2740668058	B	0.45	-
P01889	VAR_082495	54	D	G	Polymorphism	6at5	A	30	0.4	E	0.5245680809	E	0.05	-
P01889	VAR_082515	94	Q	K	Polymorphism	6at5	A	70	0.24	E	0.3706919253	B	0.26	-
P01889	VAR_082535	121	S	T	Polymorphism	6at5	A	97	0.04	B	0.01805841923	B	0.96	-
P01889	VAR_082572	292	K	E	Polymorphism	6at5	A	268	0.8	E	0.9782696366	E	0.96	-
P01889	VAR_082534	121	S	R	Polymorphism	6at5	A	97	0.04	B	0.01805841923	B	0.96	-
P01889	VAR_082556	180	R	W	Polymorphism	6at5	A	156	0.16	B	0.3530577719	B	0.29	-
P01889	VAR_082544	138	D	N	Polymorphism	6at5	A	114	0.04	B	0.1080160439	B	0.78	-
P01889	VAR_082510	91	Y	F	Polymorphism	6at5	A	67	0.03	B	0.03054887056	B	0.94	-
P01889	VAR_082531	119	L	I	Polymorphism	6at5	A	95	0.03	B	0.01239028573	B	0.98	-
P01889	VAR_082570	277	E	Q	Polymorphism	6at5	A	253	0.28	E	0.9241511226	E	0.85	-
P01889	VAR_082530	118	T	I	Polymorphism	6at5	A	94	0.27	E	0.07336845994	B	0.85	-
P01889	VAR_082498	69	E	G	Polymorphism	6at5	A	45	0.02	B	0.8552117348	E	0.71	-
P01889	VAR_082543	138	D	H	Polymorphism	6at5	A	114	0.04	B	0.1080160439	B	0.78	-
P01889	VAR_082551	169	R	L	Polymorphism	6at5	A	145	0.58	E	0.9098832607	E	0.82	-
P01889	VAR_082552	171	W	L	Polymorphism	6at5	A	147	0.23	E	0.07449275255	B	0.85	-
P01889	VAR_082509	91	Y	C	Polymorphism	6at5	A	67	0.03	B	0.03054887056	B	0.94	-
P01889	VAR_082504	86	R	G	Polymorphism	6at5	A	62	0.41	E	0.9614750147	E	0.92	-
P01889	VAR_082538	123	Y	F	Polymorphism	6at5	A	99	0.17	B	0.1290010512	B	0.74	-
P01889	VAR_082512	91	Y	S	Polymorphism	6at5	A	67	0.03	B	0.03054887056	B	0.94	-
P01889	VAR_082516	94	Q	N	Polymorphism	6at5	A	70	0.24	E	0.3706919253	B	0.26	-
P01889	VAR_082547	140	Y	L	Polymorphism	6at5	A	116	0.13	B	0.1148521006	B	0.77	-
P01889	VAR_082571	291	P	Q	Polymorphism	6at5	A	267	1	E	0.9454143643	E	0.89	-
P01889	VAR_082533	121	S	N	Polymorphism	6at5	A	97	0.04	B	0.01805841923	B	0.96	-
P01889	VAR_082521	101	S	D	Polymorphism	6at5	A	77	0.32	E	0.2740668058	B	0.45	-
P01889	VAR_082523	101	S	N	Polymorphism	6at5	A	77	0.32	E	0.2740668058	B	0.45	-
P01889	VAR_082558	186	G	D	Polymorphism	6at5	A	162	0.3	E	0.6412270069	E	0.28	-
P01889	VAR_082511	91	Y	M	Polymorphism	6at5	A	67	0.03	B	0.03054887056	B	0.94	-
P01889	VAR_082528	107	G	R	Polymorphism	6at5	A	83	0.57	E	0.5828287005	E	0.17	-
P01889	VAR_082540	127	V	L	Polymorphism	6at5	A	103	0	B	0.1548812687	B	0.69	-
P01889	VAR_082524	104	N	I	Polymorphism	6at5	A	80	0.36	E	0.680322051	E	0.36	-
P01889	VAR_082559	187	E	L	Polymorphism	6at5	A	163	0.55	E	0.5697775483	E	0.14	-
P01889	VAR_082520	100	E	V	Polymorphism	6at5	A	76	0.46	E	0.8980782032	E	0.8	-
P01889	VAR_082503	76	I	V	Polymorphism	6at5	A	52	0	B	0.222538799	B	0.55	-
P01889	VAR_082553	176	E	V	Polymorphism	6at5	A	152	0.26	E	0.634133935	E	0.27	-
P01889	VAR_082529	114	A	D	Polymorphism	6at5	A	90	0.76	E	0.8938686252	E	0.79	-
P01889	VAR_082525	104	N	T	Polymorphism	6at5	A	80	0.36	E	0.680322051	E	0.36	-
P01889	VAR_082554	180	R	D	Polymorphism	6at5	A	156	0.16	B	0.3530577719	B	0.29	-
P01889	VAR_082491	35	S	A	Polymorphism	6at5	A	11	0.02	B	0.05438125134	B	0.89	-
P01889	VAR_082548	140	Y	S	Polymorphism	6at5	A	116	0.13	B	0.1148521006	B	0.77	-
P01889	VAR_082490	33	Y	H	Polymorphism	6at5	A	9	0.03	B	0.1254355311	B	0.75	-
P01889	VAR_082542	137	H	Y	Polymorphism	6at5	A	113	0.17	B	0.1505078971	B	0.7	-
P01889	VAR_082565	204	E	Q	Polymorphism	6at5	A	180	0.51	E	0.9291008711	E	0.86	-
P01889	VAR_082561	191	W	S	Polymorphism	6at5	A	167	0.29	E	0.1339667737	B	0.73	-
P01889	VAR_082494	48	S	T	Polymorphism	6at5	A	24	0	B	0.03275963664	B	0.93	-
P01889	VAR_082517	94	Q	S	Polymorphism	6at5	A	70	0.24	E	0.3706919253	B	0.26	-
P01889	VAR_082568	263	R	G	Polymorphism	6at5	A	239	0.21	E	0.8476265669	E	0.7	-
P01889	VAR_082569	269	A	T	Polymorphism	6at5	A	245	0	B	0.08167755604	B	0.84	-
P01889	VAR_082499	69	E	K	Polymorphism	6at5	A	45	0.02	B	0.8552117348	E	0.71	-
P01889	VAR_082539	123	Y	S	Polymorphism	6at5	A	99	0.17	B	0.1290010512	B	0.74	-
P01889	VAR_082514	93	A	T	Polymorphism	6at5	A	69	0.54	E	0.8145350218	E	0.63	-
P01889	VAR_082573	294	L	C	Polymorphism	6at5	A	270	0.37	E	0.1701130271	B	0.66	-
P01889	VAR_082518	95	A	T	Polymorphism	6at5	A	71	0.04	B	0.1245807707	B	0.75	-
P01889	VAR_082513	93	A	R	Polymorphism	6at5	A	69	0.54	E	0.8145350218	E	0.63	-
P01889	VAR_082562	195	Y	H	Polymorphism	6at5	A	171	0.02	B	0.06893417239	B	0.86	-
P01889	VAR_082496	56	Q	L	Polymorphism	6at5	A	32	0.26	E	0.2628547549	B	0.47	-
P01889	VAR_082507	90	I	K	Polymorphism	6at5	A	66	0.49	E	0.7493305206	E	0.5	-
P01889	VAR_082557	182	A	T	Polymorphism	6at5	A	158	0.47	E	0.4578652382	B	0.08	-
P01889	VAR_082527	106	R	L	Polymorphism	6at5	A	82	0.21	E	0.5230541229	E	0.05	-
P01889	VAR_082549	155	R	S	Polymorphism	6at5	A	131	0.75	E	0.7077775002	E	0.42	-
P01889	VAR_082555	180	R	L	Polymorphism	6at5	A	156	0.16	B	0.3530577719	B	0.29	-
P01889	VAR_082537	121	S	W	Polymorphism	6at5	A	97	0.04	B	0.01805841923	B	0.96	-
P01889	VAR_082489	33	Y	D	Polymorphism	6at5	A	9	0.03	B	0.1254355311	B	0.75	-
P01889	VAR_082526	105	L	A	Polymorphism	6at5	A	81	0.04	B	0.02442225814	B	0.95	-
P01889	VAR_082567	223	A	V	Polymorphism	6at5	A	199	0.03	B	0.04922151566	B	0.9	-
P01889	VAR_082519	98	D	Y	Polymorphism	6at5	A	74	0.01	B	0.09118631482	B	0.82	-
P01889	VAR_082566	218	I	V	Polymorphism	6at5	A	194	0.49	E	0.5786495209	E	0.16	-
P01889	VAR_082506	89	Q	R	Polymorphism	6at5	A	65	0.71	E	0.8821550608	E	0.76	-
P01889	VAR_082545	140	Y	D	Polymorphism	6at5	A	116	0.13	B	0.1148521006	B	0.77	-
P01889	VAR_082550	167	T	S	Polymorphism	6at5	A	143	0.11	B	0.1282192469	B	0.74	-
P01889	VAR_082500	69	E	M	Polymorphism	6at5	A	45	0.02	B	0.8552117348	E	0.71	-
P01889	VAR_082546	140	Y	F	Polymorphism	6at5	A	116	0.13	B	0.1148521006	B	0.77	-
P01889	VAR_082560	187	E	T	Polymorphism	6at5	A	163	0.55	E	0.5697775483	E	0.14	-
P01889	VAR_082532	119	L	W	Polymorphism	6at5	A	95	0.03	B	0.01239028573	B	0.98	-
P01889	VAR_082541	127	V	M	Polymorphism	6at5	A	103	0	B	0.1548812687	B	0.69	-
P01889	VAR_082501	69	E	T	Polymorphism	6at5	A	45	0.02	B	0.8552117348	E	0.71	-
P01889	VAR_082563	201	D	E	Polymorphism	6at5	A	177	0.78	E	0.9551665783	E	0.91	-
P01889	VAR_082564	202	K	T	Polymorphism	6at5	A	178	0.4	E	0.9311429262	E	0.86	-
P01889	VAR_082508	90	I	N	Polymorphism	6at5	A	66	0.49	E	0.7493305206	E	0.5	-
P01889	VAR_082492	36	V	M	Polymorphism	6at5	A	12	0.39	E	0.228854984	B	0.54	-
P01889	VAR_082502	70	E	A	Polymorphism	6at5	A	46	0.35	E	0.8277411461	E	0.66	-
P01889	VAR_082574	299	E	K	Polymorphism	6at5	A	275	0.88	E	0.8545368314	E	0.71	-
P01889	VAR_082493	48	S	A	Polymorphism	6at5	A	24	0	B	0.03275963664	B	0.93	-
P48730	VAR_069801	46	H	R	Disease	6pxn	A	46	0.77	E	0.7312760949	E	0.46	MIM:615224
P48730	VAR_029075	44	T	A	Disease	6pxn	A	44	0.46	E	0.7715801001	E	0.54	MIM:615224
P48735	VAR_076514	172	R	W	Polymorphism	5i96	A	172	0.28	E	0.4137180448	B	0.17	-
P48735	VAR_073185	172	R	M	Disease	5i96	A	172	0.28	E	0.4137180448	B	0.17	MIM:137800
P48735	VAR_073184	172	R	K	Disease	5i96	A	172	0.28	E	0.4137180448	B	0.17	MIM:137800
P48735	VAR_076512	172	R	S	Polymorphism	5i96	A	172	0.28	E	0.4137180448	B	0.17	-
P48735	VAR_073183	172	R	G	Disease	5i96	A	172	0.28	E	0.4137180448	B	0.17	MIM:137800
P48735	VAR_073181	158	P	L	Disease	5i96	A	158	0.54	E	0.8371987343	E	0.67	MIM:137800
P48735	VAR_073182	162	P	S	Disease	5i96	A	162	0.83	E	0.8965383768	E	0.79	MIM:137800
Q92730	VAR_020188	44	P	R	Polymorphism	3q3j	B	44	0.67	E	0.708896935	E	0.42	-
Q9NWX6	VAR_031871	232	L	P	Polymorphism	3otd	A	203	0.5	E	0.4979872108	B	0	-
P07355	VAR_012982	98	V	L	Polymorphism	1w7b	A	98	0	B	0.02419021726	B	0.95	-
P19827	VAR_004019	585	E	V	Polymorphism	6fpz	A	585	0.4	E	0.7766577005	E	0.55	-
P19827	VAR_004020	595	Q	R	Polymorphism	6fpz	A	595	0.52	E	0.8756472468	E	0.75	-
P19827	VAR_011873	263	S	T	Polymorphism	6fpz	A	263	0.3	E	0.8094301224	E	0.62	-
Q14994	VAR_018344	133	V	G	Polymorphism	1xvp	B	133	0.24	E	0.5435454249	E	0.09	-
P12104	VAR_002379	55	A	T	Polymorphism	3akm	A	54	0.76	E	0.748499155	E	0.5	-
P43652	VAR_061003	395	R	H	Polymorphism	6fak	A	374	0.59	E	0.9287539721	E	0.86	-
P43652	VAR_048218	404	T	S	Polymorphism	6fak	A	383	0.15	B	0.7153044343	E	0.43	-
P08684	VAR_014322	189	F	S	Polymorphism	5vcc	A	189	0.03	B	0.06103125215	B	0.88	-
P08684	VAR_037550	431	I	T	Polymorphism	5vcc	A	431	0.02	B	0.2454695702	B	0.51	-
P08684	VAR_011602	170	V	I	Polymorphism	5vcc	A	170	0.06	B	0.08580684662	B	0.83	-
P08684	VAR_011600	130	R	Q	Polymorphism	5vcc	A	130	0.16	B	0.08949956298	B	0.82	-
P08684	VAR_011601	162	R	Q	Polymorphism	5vcc	A	162	0.45	E	0.9857948422	E	0.97	-
P08684	VAR_011603	174	D	H	Polymorphism	5vcc	A	174	0.56	E	0.8338270187	E	0.67	-
P08684	VAR_011608	416	P	L	Polymorphism	5vcc	A	416	0.06	B	0.08631923795	B	0.83	-
P08684	VAR_008363	222	S	P	Polymorphism	5vcc	A	222	0.41	E	0.0756637454	B	0.85	-
P08684	VAR_037547	96	K	E	Polymorphism	5vcc	A	96	0.64	E	0.9429686069	E	0.89	-
P08684	VAR_011604	185	T	S	Polymorphism	5vcc	A	185	0	B	0.01499098539	B	0.97	-
P08684	VAR_011605	218	P	R	Polymorphism	5vcc	A	218	0.76	E	0.2709953189	B	0.46	-
P08684	VAR_037549	349	T	N	Polymorphism	5vcc	A	349	0.17	B	0.7694500685	E	0.54	-
P08684	VAR_011606	363	T	M	Polymorphism	5vcc	A	363	0.01	B	0.01130798459	B	0.98	-
P08684	VAR_011598	56	G	D	Polymorphism	5vcc	A	56	0.06	B	0.571809113	E	0.14	-
P08684	VAR_008364	445	M	T	Polymorphism	5vcc	A	445	0.3	E	0.3416298032	B	0.32	-
P08684	VAR_014324	467	P	S	Polymorphism	5vcc	A	467	0.35	E	0.771283865	E	0.54	-
P08684	VAR_037548	252	S	A	Polymorphism	5vcc	A	252	0.06	B	0.0773704946	B	0.85	-
P08684	VAR_011599	118	I	V	Polymorphism	5vcc	A	118	0.07	B	0.03728282452	B	0.93	-
P08684	VAR_014323	293	L	P	Polymorphism	5vcc	A	293	0.38	E	0.7300660014	E	0.46	-
P08684	VAR_011607	373	L	F	Polymorphism	5vcc	A	373	0.12	B	0.05168157816	B	0.9	-
P08686	VAR_001284	105	P	L	Disease	4y8w	A	106	0.33	E	0.6245865822	E	0.25	MIM:201910
P08686	VAR_026074	363	L	W	Disease	4y8w	A	364	0.27	E	0.08801463246	B	0.82	MIM:201910
P08686	VAR_001281	30	P	L	Disease	4y8w	A	31	0.01	B	0.2468084991	B	0.51	MIM:201910
P08686	VAR_001290	239	M	K	Disease	4y8w	A	240	0.52	E	0.8162448406	E	0.63	MIM:201910
P08686	VAR_001285	169	C	Y	Disease	4y8w	A	170	0	B	0.009642958641	B	0.98	MIM:201910
P08686	VAR_001287	183	D	E	Polymorphism	4y8w	A	184	0.77	E	0.8194433451	E	0.64	-
P08686	VAR_001295	341	R	W	Disease	4y8w	A	342	0.68	E	0.9341033101	E	0.87	MIM:201910
P08686	VAR_065668	56	G	R	Disease	4y8w	A	57	0.27	E	0.4080464542	B	0.18	MIM:201910
P08686	VAR_075372	169	C	R	Disease	4y8w	A	170	0	B	0.009642958641	B	0.98	MIM:201910
P08686	VAR_001292	281	V	L	Disease	4y8w	A	282	0.01	B	0.005945444107	B	0.99	MIM:201910
P08686	VAR_001299	380	E	D	Disease	4y8w	A	381	0.65	E	0.9749825001	E	0.95	MIM:201910
P08686	VAR_001296	356	R	P	Disease	4y8w	A	357	0.11	B	0.5946981907	E	0.19	MIM:201910
P08686	VAR_026079	426	R	H	Disease	4y8w	A	427	0.08	B	0.3740471005	B	0.25	MIM:201910
P08686	VAR_026082	482	P	S	Disease	4y8w	A	483	0.44	E	0.8115104437	E	0.62	MIM:201910
P08686	VAR_026061	90	G	V	Disease	4y8w	A	91	0	B	0.9340490103	E	0.87	MIM:201910
P08686	VAR_026060	30	P	Q	Disease	4y8w	A	31	0.01	B	0.2468084991	B	0.51	MIM:201910
P08686	VAR_026069	300	L	F	Disease	4y8w	A	301	0	B	0.002326846123	B	1	MIM:201910
P08686	VAR_075375	198	L	F	Disease	4y8w	A	199	0.14	B	0.08214819431	B	0.84	MIM:201910
P08686	VAR_018368	483	R	Q	Disease	4y8w	A	484	0.33	E	0.7064761519	E	0.41	MIM:201910
P08686	VAR_065673	167	L	P	Disease	4y8w	A	168	0.02	B	0.01948520541	B	0.96	MIM:201910
P08686	VAR_075376	282	H	N	Disease	4y8w	A	283	0.16	B	0.08582413197	B	0.83	MIM:201910
P08686	VAR_065671	121	K	Q	Disease	4y8w	A	122	0.59	E	0.9161102772	E	0.83	MIM:201910
P08686	VAR_001289	237	V	E	Disease	4y8w	A	238	0	B	0.02685418725	B	0.95	MIM:201910
P08686	VAR_065676	292	G	D	Disease	4y8w	A	293	0.14	B	0.09047603607	B	0.82	MIM:201910
P08686	VAR_075374	191	Y	H	Disease	4y8w	A	192	0.22	E	0.3343101144	B	0.33	MIM:201910
P08686	VAR_026080	435	R	C	Disease	4y8w	A	436	0.35	E	0.2291142941	B	0.54	MIM:201910
P08686	VAR_001298	356	R	W	Disease	4y8w	A	357	0.11	B	0.5946981907	E	0.19	MIM:201910
P08686	VAR_026077	408	R	C	Disease	4y8w	A	409	0.15	B	0.05776786804	B	0.88	MIM:201910
P08686	VAR_018364	62	H	L	Disease	4y8w	A	63	0.35	E	0.1525535882	B	0.69	MIM:201910
P08686	VAR_065672	142	L	P	Disease	4y8w	A	143	0.04	B	0.06353995204	B	0.87	MIM:201910
P08686	VAR_065675	233	R	K	Disease	4y8w	A	234	0.06	B	0.07684868574	B	0.85	MIM:201910
P08686	VAR_001288	236	I	N	Disease	4y8w	A	237	0.18	B	0.2437288165	B	0.51	MIM:201910
P08686	VAR_077588	450	T	M	Polymorphism	4y8w	A	451	0.23	E	0.8292391896	E	0.66	-
P08686	VAR_026068	291	G	C	Disease	4y8w	A	292	0.54	E	0.03349459171	B	0.93	MIM:201910
P08686	VAR_001294	339	R	H	Disease	4y8w	A	340	0.39	E	0.6491775513	E	0.3	MIM:201910
P08686	VAR_026075	365	H	Y	Disease	4y8w	A	366	0.06	B	0.3665157855	B	0.27	MIM:201910
P08686	VAR_001297	356	R	Q	Disease	4y8w	A	357	0.11	B	0.5946981907	E	0.19	MIM:201910
P08686	VAR_065670	107	L	R	Disease	4y8w	A	108	0.06	B	0.05069512129	B	0.9	MIM:201910
P08686	VAR_018366	301	S	Y	Disease	4y8w	A	302	0	B	0.01056218147	B	0.98	MIM:201910
P08686	VAR_001282	98	K	R	Polymorphism	4y8w	A	99	0.39	E	0.8461956382	E	0.69	-
P08686	VAR_018365	291	G	R	Disease	4y8w	A	292	0.54	E	0.03349459171	B	0.93	MIM:201910
P08686	VAR_075373	178	G	R	Disease	4y8w	A	179	0.07	B	0.246122539	B	0.51	MIM:201910
P08686	VAR_001293	291	G	S	Disease	4y8w	A	292	0.54	E	0.03349459171	B	0.93	MIM:201910
P08686	VAR_065678	369	R	W	Disease	4y8w	A	370	0.53	E	0.971562326	E	0.94	MIM:201910
P08686	VAR_065674	230	I	T	Disease	4y8w	A	231	0.09	B	0.1731221974	B	0.65	MIM:201910
P08686	VAR_026071	317	L	M	Disease	4y8w	A	318	0.02	B	0.006390064955	B	0.99	MIM:201910
P08686	VAR_018367	341	R	P	Disease	4y8w	A	342	0.68	E	0.9341033101	E	0.87	MIM:201910
P08686	VAR_007924	362	A	V	Disease	4y8w	A	363	0.21	E	0.1470835209	B	0.71	MIM:201910
P08686	VAR_001300	453	P	S	Disease	4y8w	A	454	0.29	E	0.783839941	E	0.57	MIM:201910
P08686	VAR_026070	304	V	M	Polymorphism	4y8w	A	305	0	B	0.002174824476	B	1	-
P08686	VAR_026076	375	G	S	Polymorphism	4y8w	A	376	0.85	E	0.8878601789	E	0.78	-
P08686	VAR_026083	483	R	W	Disease	4y8w	A	484	0.33	E	0.7064761519	E	0.41	MIM:201910
P08686	VAR_075378	426	R	C	Disease	4y8w	A	427	0.08	B	0.3740471005	B	0.25	MIM:201910
P08686	VAR_026081	479	R	L	Disease	4y8w	A	480	0.31	E	0.8427937031	E	0.69	MIM:201910
P08686	VAR_026066	281	V	G	Disease	4y8w	A	282	0.01	B	0.005945444107	B	0.99	MIM:201910
P08686	VAR_026064	211	V	L	Disease	4y8w	A	212	0.2	E	0.03092166781	B	0.94	MIM:201910
P08686	VAR_026063	178	G	A	Disease	4y8w	A	179	0.07	B	0.246122539	B	0.51	MIM:201910
P08686	VAR_026062	124	R	H	Disease	4y8w	A	125	0.25	E	0.4653225541	B	0.07	MIM:201910
P08686	VAR_026073	354	R	H	Disease	4y8w	A	355	0	B	0.152425468	B	0.7	MIM:201910
P08686	VAR_001301	483	R	P	Disease	4y8w	A	484	0.33	E	0.7064761519	E	0.41	MIM:201910
P08686	VAR_001286	172	I	N	Disease	4y8w	A	173	0.02	B	0.009990632534	B	0.98	MIM:201910
P08686	VAR_065669	77	I	T	Disease	4y8w	A	78	0.01	B	0.0113838315	B	0.98	MIM:201910
P08686	VAR_026067	283	M	L	Disease	4y8w	A	284	0.03	B	0.1511906981	B	0.7	MIM:201910
P08686	VAR_026072	354	R	C	Disease	4y8w	A	355	0	B	0.152425468	B	0.7	MIM:201910
P08686	VAR_007923	64	G	E	Disease	4y8w	A	65	0	B	0.07856923342	B	0.84	MIM:201910
P08686	VAR_026065	261	L	P	Disease	4y8w	A	262	0.09	B	0.1338372529	B	0.73	MIM:201910
P08686	VAR_077584	113	S	F	Disease	4y8w	A	114	0.42	E	0.6599434614	E	0.32	MIM:201910
P08686	VAR_026078	424	G	S	Disease	4y8w	A	425	0.08	B	0.2103042603	B	0.58	MIM:201910
P08686	VAR_077585	202	S	G	Polymorphism	4y8w	A	203	0.22	E	0.1469148993	B	0.71	-
P08686	VAR_077589	450	T	P	Disease	4y8w	A	451	0.23	E	0.8292391896	E	0.66	MIM:201910
P08686	VAR_065677	320	E	K	Disease	4y8w	A	321	0.22	E	0.1545888782	B	0.69	MIM:201910
P08686	VAR_075377	302	W	R	Disease	4y8w	A	303	0	B	0.04488787055	B	0.91	MIM:201910
P08134	VAR_051974	120	D	H	Polymorphism	1z2c	A	120	0.3	E	0.1336751878	B	0.73	-
Q13472	VAR_081105	100	M	V	Disease	4cgy	A	100	0.72	E	0.9269083738	E	0.85	MIM:618098
Q13472	VAR_007529	596	C	Y	Polymorphism	4cgy	A	596	0.12	B	0.1922031939	B	0.62	-
Q13472	VAR_081107	176	A	V	Disease	4cgy	A	176	0	B	0.01159843802	B	0.98	MIM:618097
Q13472	VAR_052588	459	D	N	Polymorphism	4cgy	A	459	0.24	E	0.6151744127	E	0.23	-
Q8N136	VAR_026854	121	T	S	Polymorphism	5nnz	A	121	0.13	B	0.1438958049	B	0.71	-
Q8N136	VAR_033812	317	L	F	Polymorphism	5nnz	A	317	0.13	B	0.03833192587	B	0.92	-
Q8N136	VAR_033811	259	G	S	Polymorphism	5nnz	A	259	0.3	E	0.4690819383	B	0.06	-
P0CG30	VAR_033982	139	M	I	Polymorphism	4mpg	A	139	0.02	B	0.01665979624	B	0.97	-
Q8IUF8	VAR_036811	386	A	T	Polymorphism	4bxf	A	386	1	E	0.6663544774	E	0.33	-
Q8IUF8	VAR_062241	201	P	L	Polymorphism	4bxf	A	201	0.38	E	0.5821042657	E	0.16	-
P16615	VAR_008632	803	A	T	Disease	7bt2	A	803	0	B	0.04697611928	B	0.91	MIM:124200
P16615	VAR_008626	702	D	N	Disease	7bt2	A	702	0.29	E	0.2452793717	B	0.51	MIM:124200
P16615	VAR_079688	590	L	P	Disease	7bt2	A	590	0	B	0.06311750412	B	0.87	MIM:124200
P16615	VAR_008638	975	P	R	Disease	7bt2	A	975	0.3	E	0.09526541829	B	0.81	MIM:124200
P16615	VAR_008612	131	R	Q	Disease	7bt2	A	131	0.09	B	0.33651492	B	0.33	MIM:124200
P16615	VAR_079695	765	S	W	Disease	7bt2	A	765	0.01	B	0.0597819984	B	0.88	MIM:124200
P16615	VAR_008618	310	G	V	Disease	7bt2	A	310	0.07	B	0.09744533896	B	0.81	MIM:124200
P16615	VAR_079694	750	R	W	Disease	7bt2	A	750	0.06	B	0.4390519261	B	0.12	MIM:124200
P16615	VAR_008631	769	G	R	Disease	7bt2	A	769	0	B	0.03955149651	B	0.92	MIM:124200
P16615	VAR_008624	675	F	S	Disease	7bt2	A	675	0.01	B	0.1091450751	B	0.78	MIM:124200
P16615	VAR_079686	101	N	S	Disease	7bt2	A	101	0.14	B	0.5016601086	E	0	MIM:124200
P16615	VAR_008634	843	V	F	Disease	7bt2	A	843	0.01	B	0.06622877717	B	0.87	MIM:124200
P16615	VAR_008619	318	C	R	Disease	7bt2	A	318	0.04	B	0.02292683721	B	0.95	MIM:124200
P16615	VAR_009508	357	T	K	Disease	7bt2	A	357	0	B	0.09593042731	B	0.81	MIM:124200
P16615	VAR_008623	560	C	R	Disease	7bt2	A	560	0.07	B	0.006860435009	B	0.99	MIM:124200
P16615	VAR_017532	602	P	L	Disease	7bt2	A	602	0.14	B	0.1914155781	B	0.62	MIM:101900
P16615	VAR_079693	691	Q	P	Disease	7bt2	A	691	0.25	E	0.6959715486	E	0.39	MIM:124200
P16615	VAR_079692	672	A	P	Disease	7bt2	A	672	0	B	0.126606822	B	0.75	MIM:124200
P16615	VAR_008615	211	G	D	Disease	7bt2	A	211	0.25	E	0.1083421707	B	0.78	MIM:124200
P16615	VAR_008620	348	I	T	Disease	7bt2	A	348	0	B	0.04542726278	B	0.91	MIM:124200
P16615	VAR_008608	23	G	E	Disease	7bt2	A	23	0.02	B	0.5058730245	E	0.01	MIM:124200
P16615	VAR_008630	767	N	S	Disease	7bt2	A	767	0.03	B	0.1325816214	B	0.73	MIM:124200
P16615	VAR_008617	268	C	F	Disease	7bt2	A	268	0.29	E	0.006267517805	B	0.99	MIM:124200
P16615	VAR_079690	626	D	E	Disease	7bt2	A	626	0.03	B	0.625330627	E	0.25	MIM:124200
P16615	VAR_079689	625	G	A	Disease	7bt2	A	625	0.38	E	0.2680559456	B	0.46	MIM:124200
P16615	VAR_008609	39	N	T	Disease	7bt2	A	39	0.11	B	0.1041466892	B	0.79	MIM:124200
P16615	VAR_009509	749	G	R	Disease	7bt2	A	749	0	B	0.08476987481	B	0.83	MIM:124200
P16615	VAR_008621	412	E	G	Disease	7bt2	A	412	0.15	B	0.3110406995	B	0.38	MIM:124200
P16615	VAR_008637	943	H	R	Disease	7bt2	A	943	0.01	B	0.1251768768	B	0.75	MIM:124200
P16615	VAR_008614	186	S	P	Disease	7bt2	A	186	0.22	E	0.6156609058	E	0.23	MIM:124200
P16615	VAR_008627	745	A	D	Disease	7bt2	A	745	0.03	B	0.02587345243	B	0.95	MIM:124200
P16615	VAR_008611	65	L	S	Disease	7bt2	A	65	0.07	B	0.02051907778	B	0.96	MIM:124200
P16615	VAR_008622	495	S	F	Disease	7bt2	A	495	0	B	0.02424603701	B	0.95	MIM:124200
P16615	VAR_008613	160	P	L	Disease	7bt2	A	160	0.09	B	0.1610988081	B	0.68	MIM:124200
P16615	VAR_079697	900	L	P	Disease	7bt2	A	900	0.02	B	0.02134758234	B	0.96	MIM:124200
P16615	VAR_008629	765	S	L	Disease	7bt2	A	765	0.01	B	0.0597819984	B	0.88	MIM:124200
P16615	VAR_008616	223	V	M	Disease	7bt2	A	223	0	B	0.009534686804	B	0.98	MIM:124200
P16615	VAR_008625	683	K	E	Disease	7bt2	A	683	0.03	B	0.03059920669	B	0.94	MIM:124200
P16615	VAR_008636	920	S	Y	Disease	7bt2	A	920	0.12	B	0.3583807945	B	0.28	MIM:124200
P16615	VAR_008635	875	C	G	Disease	7bt2	A	875	0.11	B	0.1962894201	B	0.61	MIM:124200
P16615	VAR_008633	838	A	P	Disease	7bt2	A	838	0.2	E	0.029230088	B	0.94	MIM:124200
Q30201	VAR_042511	295	V	A	Disease	1a6z	A	273	0.2	E	0.3269756436	B	0.35	MIM:235200
Q30201	VAR_037304	283	Q	P	Disease	1a6z	A	261	0.16	B	0.5891462564	E	0.18	MIM:235200
Q30201	VAR_004398	282	C	Y	Disease	1a6z	A	260	0	B	0.0299564302	B	0.94	MIM:235200
Q30201	VAR_008111	53	V	M	Polymorphism	1a6z	A	31	0	B	0.0385003984	B	0.92	-
Q30201	VAR_008730	105	I	T	Disease	1a6z	A	83	0	B	0.01408922672	B	0.97	MIM:235200
Q30201	VAR_004397	65	S	C	Disease	1a6z	A	43	0.42	E	0.7827562094	E	0.57	MIM:235200
Q30201	VAR_008731	277	E	K	Polymorphism	1a6z	A	255	0.07	B	0.9288773537	E	0.86	-
Q30201	VAR_020270	217	T	I	Polymorphism	1a6z	A	195	0.35	E	0.8239407539	E	0.65	-
Q30201	VAR_008112	59	V	M	Polymorphism	1a6z	A	37	0	B	0.05936634541	B	0.88	-
Q30201	VAR_004396	63	H	D	Polymorphism	1a6z	A	41	0.42	E	0.2304576039	B	0.54	-
Q30201	VAR_008113	127	Q	H	Disease	1a6z	A	105	0.36	E	0.7524977922	E	0.5	MIM:235200
Q30201	VAR_042507	43	G	D	Disease	1a6z	A	21	0.56	E	0.9181491137	E	0.84	MIM:235200
Q30201	VAR_042510	224	R	G	Disease	1a6z	A	202	0.37	E	0.5564566255	E	0.11	MIM:235200
Q30201	VAR_008729	93	G	R	Disease	1a6z	A	71	0.48	E	0.7763199806	E	0.55	MIM:235200
Q30201	VAR_062279	224	R	Q	Polymorphism	1a6z	A	202	0.37	E	0.5564566255	E	0.11	-
Q30201	VAR_042508	66	R	C	Disease	1a6z	A	44	0.54	E	0.8916823864	E	0.78	MIM:235200
Q9BRG1	VAR_048940	76	I	V	Polymorphism	3cuq	C	76	0.39	E	0.646340847	E	0.29	-
Q8IXK2	VAR_064356	272	G	R	Polymorphism	6pxu	A	272	0.49	E	0.5496835113	E	0.1	-
Q8IXK2	VAR_064357	297	R	W	Disease	6pxu	A	297	0.55	E	0.7299018502	E	0.46	MIM:608812
Q8IXK2	VAR_064364	552	R	K	Polymorphism	6pxu	A	552	0.77	E	0.7563169003	E	0.51	-
Q8IXK2	VAR_064354	119	E	V	Polymorphism	6pxu	A	119	0.55	E	0.7513254285	E	0.5	-
Q8IXK2	VAR_064362	479	C	F	Disease	6pxu	A	479	0.08	B	0.2308175564	B	0.54	MIM:608812
Q8IXK2	VAR_064361	382	R	H	Disease	6pxu	A	382	0.06	B	0.3468427658	B	0.31	MIM:608812
Q8IXK2	VAR_068509	396	Y	C	Disease	6pxu	A	396	0.11	B	0.2329795063	B	0.53	MIM:608812
Q8IXK2	VAR_064358	303	D	N	Disease	6pxu	A	303	0.21	E	0.7327246666	E	0.47	MIM:608812
Q8IXK2	VAR_064359	341	E	D	Disease	6pxu	A	341	0.01	B	0.1031330824	B	0.79	MIM:608812
Q8IXK2	VAR_064355	261	D	N	Polymorphism	6pxu	A	261	0.28	E	0.352562815	B	0.29	-
Q8IXK2	VAR_064360	373	R	H	Disease	6pxu	A	373	0.29	E	0.8158974648	E	0.63	MIM:608812
Q8IXK2	VAR_064363	491	T	M	Disease	6pxu	A	491	0.02	B	0.4029650688	B	0.19	MIM:608812
P27695	VAR_014823	64	I	V	Polymorphism	6bow	A	64	0	B	0.03710263968	B	0.93	-
P27695	VAR_013455	51	Q	H	Polymorphism	6bow	A	51	0.46	E	0.7662616968	E	0.53	-
P49759	VAR_051620	459	E	G	Polymorphism	6khd	A	459	0.38	E	0.8506436348	E	0.7	-
P49759	VAR_040412	440	M	T	Polymorphism	6khd	A	440	0.15	B	0.305328548	B	0.39	-
Q8N8Q3	VAR_046288	141	H	Y	Polymorphism	6oze	A	141	0.05	B	0.0988984108	B	0.8	-
Q8N8Q3	VAR_046289	201	D	N	Polymorphism	6oze	A	201	0.56	E	0.9495736361	E	0.9	-
Q8N8Q3	VAR_046287	114	K	R	Polymorphism	6oze	A	114	0.48	E	0.9704259634	E	0.94	-
Q8N8Q3	VAR_046286	112	R	Q	Polymorphism	6oze	A	112	0.35	E	0.9260984659	E	0.85	-
Q8N8Q3	VAR_046285	29	V	I	Polymorphism	6oze	A	29	0.3	E	0.5564182401	E	0.11	-
Q04828	VAR_048214	170	R	H	Polymorphism	3c3u	A	170	0.35	E	0.4217291176	B	0.16	-
Q04828	VAR_048215	172	Q	L	Polymorphism	3c3u	A	172	0	B	0.09390810132	B	0.81	-
P55854	VAR_052692	38	P	S	Polymorphism	2io1	B	38	0.38	E	0.939350903	E	0.88	-
P17612	VAR_040592	46	R	Q	Polymorphism	3ovv	A	45	0.39	E	0.8538979292	E	0.71	-
P17612	VAR_040593	264	S	C	Polymorphism	3ovv	A	263	0.71	E	0.956202805	E	0.91	-
P17612	VAR_040591	41	L	V	Polymorphism	3ovv	A	40	0.09	B	0.2678767443	B	0.46	-
P17612	VAR_071707	206	L	R	Disease	3ovv	A	205	0.03	B	0.1040834486	B	0.79	MIM:615830
O00584	VAR_013004	236	R	W	Polymorphism	3t0o	A	236	0.6	E	0.8829241991	E	0.77	-
O00584	VAR_063596	184	C	R	Disease	3t0o	A	184	0.02	B	0.365691483	B	0.27	MIM:612951
Q9UM13	VAR_025200	46	R	Q	Polymorphism	1jhj	A	46	0.25	E	0.8177278042	E	0.64	-
Q92913	VAR_020945	197	K	Q	Polymorphism	3hbw	A	197	0.43	E	0.7054088116	E	0.41	-
P21730	VAR_049378	279	K	N	Polymorphism	5o9h	A	279	0.68	E	0.9523051977	E	0.9	-
Q01415	VAR_049123	182	I	V	Polymorphism	2a2c	A	182	0.04	B	0.1662585139	B	0.67	-
P00352	VAR_048901	121	N	S	Polymorphism	5l2m	A	121	0.51	E	0.7930024862	E	0.59	-
P00352	VAR_048902	125	G	R	Polymorphism	5l2m	A	125	0.29	E	0.366147697	B	0.27	-
P00352	VAR_017778	177	I	F	Polymorphism	5l2m	A	177	0	B	0.02476838231	B	0.95	-
P56589	VAR_009304	138	G	E	Disease	3mk4	A	138	0	B	0.4637310207	B	0.07	MIM:614882
P56589	VAR_078657	331	G	R	Disease	3mk4	A	331	0.35	E	0.7449610829	E	0.49	MIM:617370
P56589	VAR_053572	82	Q	R	Polymorphism	3mk4	A	82	0.65	E	0.9847282171	E	0.97	-
P53597	VAR_065121	170	P	R	Disease	6wcv	A	130	0	B	0.1704885364	B	0.66	MIM:245400
P53597	VAR_065157	85	G	A	Disease	6wcv	A	45	0	B	0.01367971301	B	0.97	MIM:245400
P20062	VAR_054543	348	S	F	Polymorphism	4zrp	A	330	0.44	E	0.7603390217	E	0.52	-
P20062	VAR_001641	376	L	S	Polymorphism	4zrp	A	358	0.18	B	0.7831252813	E	0.57	-
P20062	VAR_054541	215	R	W	Polymorphism	4zrp	A	197	0.26	E	0.7661185265	E	0.53	-
P20062	VAR_001638	198	M	T	Polymorphism	4zrp	A	180	0.01	B	0.02740567923	B	0.95	-
P20062	VAR_054544	399	R	Q	Polymorphism	4zrp	A	381	0.38	E	0.5895477533	E	0.18	-
P20062	VAR_054539	23	I	V	Polymorphism	4zrp	A	5	0.04	B	0.1849110425	B	0.63	-
P20062	VAR_001639	219	I	L	Polymorphism	4zrp	A	201	0.01	B	0.01277416945	B	0.97	-
P20062	VAR_001640	259	R	P	Polymorphism	4zrp	A	241	0.83	E	0.7816146612	E	0.56	-
P20061	VAR_031924	301	D	Y	Polymorphism	4kki	A	278	0.45	E	0.5232921243	E	0.05	-
P20061	VAR_031923	35	R	H	Polymorphism	4kki	A	12	0.46	E	0.8048399687	E	0.61	-
P19113	VAR_048873	31	T	M	Polymorphism	4e1o	A	31	0.15	B	0.5078524351	E	0.02	-
Q15661	VAR_064289	141	T	M	Polymorphism	6p0p	A	141	0.5	E	0.194234848	B	0.61	-
Q15661	VAR_064291	205	V	I	Polymorphism	6p0p	A	205	0.01	B	0.2728947401	B	0.45	-
Q15661	VAR_064292	221	Q	K	Polymorphism	6p0p	A	221	0.6	E	0.7769753933	E	0.55	-
Q15661	VAR_014560	141	T	A	Polymorphism	6p0p	A	141	0.5	E	0.194234848	B	0.61	-
Q15661	VAR_064294	263	Y	N	Polymorphism	6p0p	A	263	0.08	B	0.4671708941	B	0.07	-
Q15661	VAR_051830	136	H	R	Polymorphism	6p0p	A	136	0.29	E	0.8206800222	E	0.64	-
Q15661	VAR_014562	170	P	S	Polymorphism	6p0p	A	170	0.56	E	0.7064480186	E	0.41	-
Q15661	VAR_064284	76	V	L	Polymorphism	6p0p	A	76	0.1	B	0.1904954016	B	0.62	-
Q15661	VAR_064288	133	V	I	Polymorphism	6p0p	A	133	0.59	E	0.2585368454	B	0.48	-
Q15661	VAR_064283	53	P	R	Polymorphism	6p0p	A	53	1	E	0.9536024332	E	0.91	-
Q15661	VAR_014564	216	R	Q	Polymorphism	6p0p	A	216	0.65	E	0.9625233412	E	0.93	-
Q15661	VAR_064281	51	H	R	Polymorphism	6p0p	A	51	0.64	E	0.935328722	E	0.87	-
Q15661	VAR_014559	85	A	T	Polymorphism	6p0p	A	85	0.34	E	0.4513863921	B	0.1	-
Q15661	VAR_064293	245	G	D	Polymorphism	6p0p	A	245	0.3	E	0.2226935923	B	0.55	-
Q15661	VAR_064287	118	I	T	Polymorphism	6p0p	A	118	0.51	E	0.270793885	B	0.46	-
Q15661	VAR_014561	162	D	N	Polymorphism	6p0p	A	162	0.08	B	0.7148766518	E	0.43	-
Q15661	VAR_064290	168	R	P	Polymorphism	6p0p	A	168	0.59	E	0.9183115363	E	0.84	-
Q15661	VAR_064285	115	T	I	Polymorphism	6p0p	A	115	0.29	E	0.847140789	E	0.69	-
Q15661	VAR_064282	52	G	D	Polymorphism	6p0p	A	52	0.38	E	0.6141673326	E	0.23	-
Q15661	VAR_064286	116	A	I	Polymorphism	6p0p	A	116	0.08	B	0.8497852087	E	0.7	-
Q15661	VAR_014563	215	T	S	Polymorphism	6p0p	A	215	0.5	E	0.7875853777	E	0.58	-
Q13509	VAR_062762	380	R	C	Disease	6s8l	B	390	0.15	B	0.8952141404	E	0.79	MIM:600638
Q13509	VAR_066207	205	E	K	Disease	6s8l	B	207	0.19	B	0.8654769659	E	0.73	MIM:614039
Q13509	VAR_062763	410	E	K	Disease	6s8l	B	420	0.47	E	0.9201527834	E	0.84	MIM:600638
Q13509	VAR_062761	302	A	T	Disease	6s8l	B	304	0.3	E	0.5876870155	E	0.18	MIM:600638
Q13509	VAR_066209	323	M	V	Disease	6s8l	B	325	0.53	E	0.6274262071	E	0.25	MIM:614039
Q13509	VAR_066208	302	A	V	Disease	6s8l	B	304	0.3	E	0.5876870155	E	0.18	MIM:614039
Q13509	VAR_062760	262	R	H	Disease	6s8l	B	264	0.21	E	0.5978058577	E	0.2	MIM:600638
Q13509	VAR_062759	262	R	C	Disease	6s8l	B	264	0.21	E	0.5978058577	E	0.2	MIM:600638
Q13509	VAR_066206	178	T	M	Disease	6s8l	B	180	0.42	E	0.696234107	E	0.39	MIM:614039
Q13509	VAR_062765	417	D	N	Disease	6s8l	B	427	0.58	E	0.9730260372	E	0.95	MIM:600638
Q13509	VAR_062758	62	R	Q	Disease	6s8l	B	64	0.02	B	0.0654566586	B	0.87	MIM:600638
Q13509	VAR_062764	417	D	H	Disease	6s8l	B	427	0.58	E	0.9730260372	E	0.95	MIM:600638
P12694	VAR_015101	290	G	R	Disease	2bfd	A	245	0.93	E	0.1642670035	B	0.67	MIM:248600
P12694	VAR_004970	253	A	T	Disease	2bfd	A	208	0	B	0.003582894802	B	0.99	MIM:248600
P12694	VAR_004968	159	R	W	Disease	2bfd	A	114	0.2	E	0.05101671815	B	0.9	MIM:248600
P12694	VAR_004969	190	Q	K	Disease	2bfd	A	145	0.36	E	0.5804510117	E	0.16	MIM:248600
P12694	VAR_004971	326	I	T	Disease	2bfd	A	281	0.01	B	0.002704799175	B	0.99	MIM:248600
P12694	VAR_069748	211	T	M	Disease	2bfd	A	166	0.23	E	0.07508069277	B	0.85	MIM:248600
P12694	VAR_015102	409	F	C	Disease	2bfd	A	364	0.09	B	0.2297507524	B	0.54	MIM:248600
P12694	VAR_069749	220	A	V	Disease	2bfd	A	175	0	B	0.01050660014	B	0.98	MIM:248600
P12694	VAR_034361	151	T	M	Polymorphism	2bfd	A	106	0.53	E	0.8619723916	E	0.72	-
P12694	VAR_004972	413	Y	C	Disease	2bfd	A	368	0.68	E	0.3692163229	B	0.26	MIM:248600
P12694	VAR_004973	438	Y	N	Disease	2bfd	A	393	0.45	E	0.1257022619	B	0.75	MIM:248600
Q7L576	VAR_053851	820	G	S	Polymorphism	3p8c	A	820	0.51	E	0.4611382484	B	0.08	-
Q7L576	VAR_053849	532	A	P	Polymorphism	3p8c	A	532	0	B	0.8077024221	E	0.62	-
Q7L576	VAR_053850	820	G	D	Polymorphism	3p8c	A	820	0.51	E	0.4611382484	B	0.08	-
Q16627	VAR_048707	61	K	E	Polymorphism	2q8t	A	42	0.34	E	0.8392729163	E	0.68	-
Q9BS40	VAR_062139	134	T	M	Polymorphism	2bo9	B	134	0.3	E	0.7979975343	E	0.6	-
P15309	VAR_047964	360	V	A	Polymorphism	1nd6	A	328	0.03	B	0.06185308099	B	0.88	-
P15309	VAR_047961	124	F	V	Polymorphism	1nd6	A	92	0.03	B	0.04532656074	B	0.91	-
P15309	VAR_047963	330	Y	H	Polymorphism	1nd6	A	298	0.21	E	0.04900723696	B	0.9	-
P15309	VAR_047962	226	W	R	Polymorphism	1nd6	A	194	0.19	B	0.2726938725	B	0.45	-
P11217	VAR_014005	349	E	K	Disease	1z8d	A	348	0	B	0.008714586496	B	0.98	MIM:232600
P11217	VAR_014011	686	G	R	Disease	1z8d	A	685	0.07	B	0.02263441682	B	0.95	MIM:232600
P11217	VAR_003431	205	G	S	Disease	1z8d	A	204	0.35	E	0.1527707577	B	0.69	MIM:232600
P11217	VAR_003433	543	K	T	Disease	1z8d	A	542	0.01	B	0.1024349928	B	0.8	MIM:232600
P11217	VAR_003432	397	L	P	Disease	1z8d	A	396	0	B	0.006398290396	B	0.99	MIM:232600
P11217	VAR_014015	798	W	R	Disease	1z8d	A	797	0.04	B	0.01441708207	B	0.97	MIM:232600
P11217	VAR_014008	660	A	D	Disease	1z8d	A	659	0	B	0.01742100716	B	0.97	MIM:232600
P11217	VAR_014007	602	R	W	Disease	1z8d	A	601	0.01	B	0.2623620033	B	0.48	MIM:232600
P11217	VAR_014002	116	L	P	Disease	1z8d	A	115	0.43	E	0.2927172184	B	0.41	MIM:232600
P11217	VAR_003434	655	E	K	Disease	1z8d	A	654	0.09	B	0.4518193603	B	0.1	MIM:232600
P11217	VAR_014003	194	R	W	Disease	1z8d	A	193	0.21	E	0.4091204107	B	0.18	MIM:232600
P11217	VAR_014006	488	T	N	Disease	1z8d	A	487	0	B	0.2316688001	B	0.54	MIM:232600
P11217	VAR_014013	704	A	V	Disease	1z8d	A	703	0.08	B	0.2357340753	B	0.53	MIM:232600
P11217	VAR_014004	292	L	P	Disease	1z8d	A	291	0.33	E	0.2050929368	B	0.59	MIM:232600
P11217	VAR_014012	687	A	P	Disease	1z8d	A	686	0	B	0.004667162895	B	0.99	MIM:232600
P11217	VAR_014010	685	N	Y	Disease	1z8d	A	684	0.02	B	0.03313496709	B	0.93	MIM:232600
P11217	VAR_014009	666	Q	E	Disease	1z8d	A	665	0.03	B	0.08225011826	B	0.84	MIM:232600
P11217	VAR_061198	414	R	G	Polymorphism	1z8d	A	413	0.39	E	0.9394462109	E	0.88	-
P11216	VAR_034428	303	A	S	Polymorphism	5iko	A	302	0	B	0.003867834806	B	0.99	-
P11216	VAR_020212	502	D	N	Polymorphism	5iko	A	501	0.53	E	0.9498286843	E	0.9	-
P49902	VAR_030242	136	Q	R	Polymorphism	6de2	A	136	0.28	E	0.6846170425	E	0.37	-
P49902	VAR_024244	3	T	A	Polymorphism	6de2	A	3	0.88	E	0.6583542228	E	0.32	-
Q9UJA9	VAR_052940	69	I	V	Polymorphism	5vem	A	69	0	B	0.1587519944	B	0.68	-
Q9UJA9	VAR_033918	39	R	P	Polymorphism	5vem	A	39	0.04	B	0.2796212435	B	0.44	-
Q9UJA9	VAR_052941	283	Y	C	Polymorphism	5vem	A	283	0.23	E	0.2289196253	B	0.54	-
Q9UJA9	VAR_024693	171	I	V	Polymorphism	5vem	A	171	0.16	B	0.03851437569	B	0.92	-
Q07812	VAR_047053	39	G	R	Polymorphism	5w60	A	39	0.05	B	0.828307271	E	0.66	-
Q07812	VAR_013575	11	G	E	Polymorphism	5w60	A	11	1	E	0.8107506037	E	0.62	-
P05181	VAR_008360	76	R	H	Polymorphism	3e6i	A	76	0.33	E	0.5137431622	E	0.03	-
P05181	VAR_008362	389	V	I	Polymorphism	3e6i	A	389	0	B	0.009998619556	B	0.98	-
P05181	VAR_055382	219	N	D	Polymorphism	3e6i	A	219	0.27	E	0.3877736032	B	0.22	-
P05181	VAR_024727	457	H	L	Polymorphism	3e6i	A	457	0.13	B	0.7914999723	E	0.58	-
P05181	VAR_008361	179	V	I	Polymorphism	3e6i	A	179	0.01	B	0.01525583863	B	0.97	-
P05181	VAR_055383	366	S	C	Polymorphism	3e6i	A	366	0.13	B	0.3138847947	B	0.37	-
P05187	VAR_050522	263	R	H	Polymorphism	1ew2	A	241	0.14	B	0.9290487766	E	0.86	-
P05187	VAR_050523	451	E	G	Polymorphism	1ew2	A	429	0.61	E	0.802447319	E	0.6	-
P05187	VAR_050520	89	I	L	Polymorphism	1ew2	A	67	0.28	E	0.6311087012	E	0.26	-
P05187	VAR_050521	231	R	P	Polymorphism	1ew2	A	209	0.61	E	0.713462472	E	0.43	-
P05187	VAR_017419	25	P	L	Polymorphism	1ew2	A	3	0.25	E	0.6052556038	E	0.21	-
P08246	VAR_070720	71	C	Y	Disease	7cbk	B	58	0.07	B	0.094532758	B	0.81	MIM:202700
P08246	VAR_070722	80	V	G	Disease	7cbk	B	65	0.18	B	0.02354893088	B	0.95	MIM:202700
P08246	VAR_070696	42	P	L	Disease	7cbk	B	28	0.15	B	0.1376990378	B	0.72	MIM:202700
P08246	VAR_070702	46	S	F	Disease	7cbk	B	32	0	B	0.03262546659	B	0.93	MIM:202700	MIM:162800
P08246	VAR_070700	45	V	L	Disease	7cbk	B	31	0.01	B	0.009880363941	B	0.98	MIM:162800
P08246	VAR_070760	209	N	I	Disease	7cbk	B	204	0.88	E	0.7652839422	E	0.53	MIM:162800
P08246	VAR_070698	44	M	R	Disease	7cbk	B	30	0.03	B	0.03477320075	B	0.93	MIM:202700
P08246	VAR_038609	55	C	Y	Disease	7cbk	B	42	0.05	B	0.03212487698	B	0.94	MIM:202700
P08246	VAR_070753	156	W	C	Disease	7cbk	B	141	0.04	B	0.1533029974	B	0.69	MIM:202700
P08246	VAR_070740	127	A	D	Disease	7cbk	B	112	0.09	B	0.1060140729	B	0.79	MIM:202700
P08246	VAR_038621	151	C	S	Disease	7cbk	B	136	0.05	B	0.005443483591	B	0.99	MIM:202700
P08246	VAR_064513	166	A	T	Disease	7cbk	B	152	0.07	B	0.4589163959	B	0.08	MIM:202700
P08246	VAR_070737	123	L	H	Disease	7cbk	B	108	0.02	B	0.02088683844	B	0.96	MIM:202700
P08246	VAR_070725	84	L	P	Disease	7cbk	B	68	0.02	B	0.04221192002	B	0.92	MIM:202700
P08246	VAR_070719	71	C	F	Disease	7cbk	B	58	0.07	B	0.094532758	B	0.81	MIM:202700
P08246	VAR_070730	103	R	P	Disease	7cbk	B	87	0.6	E	0.7564293742	E	0.51	MIM:202700
P08246	VAR_070739	125	G	R	Polymorphism	7cbk	B	110	0.31	E	0.9026819468	E	0.81	-
P08246	VAR_070733	120	I	F	Disease	7cbk	B	105	0	B	0.004266649485	B	0.99	MIM:202700	MIM:162800
P08246	VAR_070712	57	A	V	Disease	7cbk	B	44	0	B	0.005707710981	B	0.99	MIM:202700
P08246	VAR_070731	104	I	N	Disease	7cbk	B	88	0.5	E	0.1609402597	B	0.68	MIM:162800
P08246	VAR_070765	235	V	E	Disease	7cbk	B	231	0	B	0.03213211894	B	0.94	MIM:202700
P08246	VAR_070766	235	V	G	Disease	7cbk	B	231	0	B	0.03213211894	B	0.94	MIM:202700
P08246	VAR_070764	233	A	P	Disease	7cbk	B	229	0.02	B	0.03769698739	B	0.92	MIM:202700
P08246	VAR_070697	43	F	L	Disease	7cbk	B	29	0.12	B	0.05199581385	B	0.9	MIM:202700	MIM:162800
P08246	VAR_070701	46	S	C	Disease	7cbk	B	32	0	B	0.03262546659	B	0.93	MIM:202700
P08246	VAR_070747	151	C	F	Disease	7cbk	B	136	0.05	B	0.005443483591	B	0.99	MIM:202700
P08246	VAR_070726	85	G	R	Disease	7cbk	B	69	0.04	B	0.08834382892	B	0.82	MIM:202700
P08246	VAR_070756	203	G	R	Disease	7cbk	B	196	0	B	0.1458928585	B	0.71	MIM:202700
P08246	VAR_070710	56	G	R	Disease	7cbk	B	43	0	B	0.03346326947	B	0.93	MIM:202700
P08246	VAR_070754	156	W	R	Disease	7cbk	B	141	0.04	B	0.1533029974	B	0.69	MIM:202700
P08246	VAR_070741	127	A	P	Disease	7cbk	B	112	0.09	B	0.1060140729	B	0.79	MIM:202700
P08246	VAR_070758	206	L	S	Disease	7cbk	B	199	0	B	0.01602768898	B	0.97	MIM:202700
P08246	VAR_070734	120	I	N	Disease	7cbk	B	105	0	B	0.004266649485	B	0.99	MIM:202700
P08246	VAR_038615	98	V	L	Disease	7cbk	B	82	0.73	E	0.2357703745	B	0.53	MIM:202700
P08246	VAR_038612	71	C	R	Disease	7cbk	B	58	0.07	B	0.094532758	B	0.81	MIM:202700
P08246	VAR_038624	210	G	V	Disease	7cbk	B	205	0.62	E	0.4931535125	B	0.01	MIM:202700
P08246	VAR_070729	103	R	L	Disease	7cbk	B	87	0.6	E	0.7564293742	E	0.51	MIM:202700
P08246	VAR_070752	153	A	P	Disease	7cbk	B	138	0.01	B	0.01044613123	B	0.98	MIM:202700
P08246	VAR_070706	53	H	L	Disease	7cbk	B	40	0.23	E	0.521499753	E	0.04	MIM:202700
P08246	VAR_070757	206	L	F	Disease	7cbk	B	199	0	B	0.01602768898	B	0.97	MIM:162800
P08246	VAR_070738	124	N	I	Disease	7cbk	B	109	0.59	E	0.9059156179	E	0.81	MIM:202700
P08246	VAR_070707	53	H	Q	Disease	7cbk	B	40	0.23	E	0.521499753	E	0.04	MIM:162800
P08246	VAR_070751	153	A	D	Disease	7cbk	B	138	0.01	B	0.01044613123	B	0.98	MIM:202700
P08246	VAR_070705	49	L	P	Disease	7cbk	B	35	0.27	E	0.2927712798	B	0.41	MIM:202700
P08246	VAR_038611	60	I	T	Disease	7cbk	B	47	0.06	B	0.01503285766	B	0.97	MIM:202700
P08246	VAR_070711	57	A	S	Disease	7cbk	B	44	0	B	0.005707710981	B	0.99	MIM:202700
P08246	VAR_038610	57	A	T	Disease	7cbk	B	44	0	B	0.005707710981	B	0.99	MIM:202700
P08246	VAR_070755	203	G	C	Disease	7cbk	B	196	0	B	0.1458928585	B	0.71	MIM:202700	MIM:162800
P08246	VAR_038613	71	C	S	Disease	7cbk	B	58	0.07	B	0.094532758	B	0.81	MIM:202700
P08246	VAR_070704	47	L	R	Disease	7cbk	B	33	0	B	0.01824733615	B	0.96	MIM:202700
P08246	VAR_070745	139	P	R	Disease	7cbk	B	124	0.06	B	0.4059036374	B	0.19	MIM:202700
P08246	VAR_070761	210	G	W	Disease	7cbk	B	205	0.62	E	0.4931535125	B	0.01	MIM:162800
P08246	VAR_070724	82	V	M	Disease	7cbk	B	66	0.02	B	0.02062261105	B	0.96	MIM:202700	MIM:162800
P08246	VAR_070762	214	G	E	Disease	7cbk	B	211	0	B	0.0169250071	B	0.97	MIM:202700
P08246	VAR_070743	135	V	M	Polymorphism	7cbk	B	120	0.4	E	0.1682935357	B	0.66	-
P08246	VAR_070699	45	V	E	Disease	7cbk	B	31	0.01	B	0.009880363941	B	0.98	MIM:202700
P08246	VAR_070703	47	L	P	Disease	7cbk	B	33	0	B	0.01824733615	B	0.96	MIM:202700
P08246	VAR_038619	126	S	L	Disease	7cbk	B	111	0.6	E	0.9335798025	E	0.87	MIM:202700	MIM:162800
P08246	VAR_070728	98	V	M	Disease	7cbk	B	82	0.73	E	0.2357703745	B	0.53	MIM:202700
P08246	VAR_070735	120	I	S	Disease	7cbk	B	105	0	B	0.004266649485	B	0.99	MIM:202700
P08246	VAR_070718	67	S	W	Disease	7cbk	B	54	0	B	0.01196047664	B	0.98	MIM:202700
P08246	VAR_070713	59	L	P	Disease	7cbk	B	46	0.01	B	0.006457298994	B	0.99	MIM:202700
P08246	VAR_038620	139	P	L	Disease	7cbk	B	124	0.06	B	0.4059036374	B	0.19	MIM:202700	MIM:162800
P08246	VAR_038616	101	V	L	Disease	7cbk	B	85	0.18	B	0.1630580425	B	0.67	MIM:202700
P08246	VAR_070744	136	A	D	Disease	7cbk	B	121	0.06	B	0.04358309507	B	0.91	MIM:202700
P08246	VAR_038614	85	G	E	Disease	7cbk	B	69	0.04	B	0.08834382892	B	0.82	MIM:202700
P08246	VAR_070750	152	L	P	Disease	7cbk	B	137	0.13	B	0.1428256333	B	0.71	MIM:202700
P08246	VAR_070732	118	I	V	Polymorphism	7cbk	B	103	0	B	0.004951536655	B	0.99	-
P08246	VAR_070727	97	Q	L	Disease	7cbk	B	81	0.18	B	0.6128783822	E	0.23	MIM:162800
P08246	VAR_070709	55	C	S	Disease	7cbk	B	42	0.05	B	0.03212487698	B	0.94	MIM:202700
P08246	VAR_038625	214	G	R	Disease	7cbk	B	211	0	B	0.0169250071	B	0.97	MIM:202700
P08246	VAR_070736	121	L	P	Disease	7cbk	B	106	0.01	B	0.007972598076	B	0.98	MIM:202700
P08246	VAR_038617	101	V	M	Disease	7cbk	B	85	0.18	B	0.1630580425	B	0.67	MIM:202700
P08246	VAR_070715	61	A	V	Disease	7cbk	B	48	0.1	B	0.04993918538	B	0.9	MIM:202700	MIM:162800
P08246	VAR_070748	151	C	W	Disease	7cbk	B	136	0.05	B	0.005443483591	B	0.99	MIM:202700
P08246	VAR_070721	72	V	G	Disease	7cbk	B	59	0.16	B	0.1128681898	B	0.77	MIM:202700
P08246	VAR_070708	53	H	Y	Disease	7cbk	B	40	0.23	E	0.521499753	E	0.04	MIM:202700
P08246	VAR_070759	208	C	G	Disease	7cbk	B	201	0.01	B	0.04743644595	B	0.91	MIM:202700
P08246	VAR_038623	205	P	R	Disease	7cbk	B	198	0.01	B	0.0376150012	B	0.92	MIM:202700
Q53FT3	VAR_026968	47	P	A	Polymorphism	3wvz	A	47	0.38	E	0.5610673428	E	0.12	-
Q53FT3	VAR_076411	54	V	L	Disease	3wvz	A	54	0	B	0.0134960413	B	0.97	MIM:616881
P08118	VAR_011939	80	D	A	Polymorphism	3ix0	A	60	0.43	E	0.7449986935	E	0.49	-
P08118	VAR_011937	52	W	R	Polymorphism	3ix0	A	32	0.15	B	0.1565900445	B	0.69	-
P08118	VAR_011943	98	V	L	Polymorphism	3ix0	A	78	0.02	B	0.09286481142	B	0.81	-
P08118	VAR_011941	91	E	G	Polymorphism	3ix0	A	71	0.98	E	0.9793328047	E	0.96	-
P08118	VAR_011936	25	I	M	Polymorphism	3ix0	A	5	0.44	E	0.6230607033	E	0.25	-
P08118	VAR_011938	53	Q	R	Polymorphism	3ix0	A	33	0.58	E	0.8195538521	E	0.64	-
P08118	VAR_011942	92	D	G	Polymorphism	3ix0	A	72	0.56	E	0.9093036056	E	0.82	-
P08118	VAR_011940	87	I	T	Polymorphism	3ix0	A	67	0.36	E	0.5373078585	E	0.07	-
P05452	VAR_004190	58	V	M	Polymorphism	1htn	A	37	0.52	E	0.1371634901	B	0.73	-
P17405	VAR_077323	510	S	F	Polymorphism	5i81	A	508	0.09	B	0.5223020315	E	0.04	-
P17405	VAR_060903	381	S	P	Disease	5i81	A	379	0	B	0.002420127392	B	1	MIM:607616
P17405	VAR_077313	282	P	F	Disease	5i81	A	280	0.03	B	0.0570358336	B	0.89	MIM:607616
P17405	VAR_075331	572	F	L	Disease	5i81	A	570	0.02	B	0.01269090176	B	0.97	MIM:257200
P17405	VAR_060915	482	F	L	Disease	5i81	A	480	0.03	B	0.01270565391	B	0.97	MIM:607616
P17405	VAR_060895	315	Y	H	Disease	5i81	A	313	0.06	B	0.0134177506	B	0.97	MIM:257200
[truncated: 8,761 more rows]
