# Supplementary material for: Solvent Accessibility of Residues Undergoing Pathogenic Variations in Humans: From Protein Structures to Protein Sequences
Source: Front Mol Biosci. 2021 Jan 7;7:626363. doi: 10.3389/fmolb.2020.626363 (PMC7817970; doi:10.3389/fmolb.2020.626363)
Supplement: Supplementary file 2 [file Table_2.CSV]

UniProtKB-acc	VarID	UniProtKB-pos	WT	Var	Effect	PDB-id	PDB-chain	PDB-pos	DSSP-RSA	DSSP-RSA-class	Prediction-prob	Prediction-class	Prediction-RI	OMIMs
Q8TBF5	VAR_027036	197	E	D	Polymorphism	-	-	-	-	-	0.9481753111	E	0.9	-
Q8TBF5	VAR_027035	155	P	L	Polymorphism	-	-	-	-	-	0.2006689608	B	0.6	-
Q8TBF4	VAR_027845	131	P	Q	Polymorphism	-	-	-	-	-	0.9085371494	E	0.82	-
Q9NQ79	VAR_048973	569	V	M	Polymorphism	-	-	-	-	-	0.3544263244	B	0.29	-
Q9NQ79	VAR_061152	658	E	K	Polymorphism	-	-	-	-	-	0.8768008351	E	0.75	-
Q9NQ79	VAR_048972	253	A	T	Polymorphism	-	-	-	-	-	0.2068962157	B	0.59	-
Q9NVL8	VAR_024310	235	Y	C	Polymorphism	-	-	-	-	-	0.7681674957	E	0.54	-
P30613	VAR_011456	348	K	N	Disease	4ip7	A	317	0.51	E	0.9052723646	E	0.81	MIM:266200
P30613	VAR_011474	153	I	T	Disease	4ip7	A	122	0.01	B	0.01200979948	B	0.98	MIM:266200
P30613	VAR_004070	498	R	H	Disease	4ip7	A	467	0.34	E	0.9052229524	E	0.81	MIM:266200
P30613	VAR_011458	364	G	D	Disease	4ip7	A	333	0.12	B	0.8706390858	E	0.74	MIM:266200
P30613	VAR_004055	393	N	S	Disease	4ip7	A	362	0.41	E	0.4056174755	B	0.19	MIM:266200
P30613	VAR_004066	486	R	W	Disease	4ip7	A	455	0.13	B	0.9216060638	E	0.84	MIM:266200
P30613	VAR_004047	357	I	T	Disease	4ip7	A	326	0	B	0.02615615726	B	0.95	MIM:266200
P30613	VAR_004049	359	R	H	Disease	4ip7	A	328	0.4	E	0.6712869406	E	0.34	MIM:266200
P30613	VAR_011455	342	I	F	Disease	4ip7	A	311	0.12	B	0.2051800787	B	0.59	MIM:266200
P30613	VAR_011477	352	A	D	Disease	4ip7	A	321	0.08	B	0.02950751781	B	0.94	MIM:266200
P30613	VAR_011470	495	A	T	Disease	4ip7	A	464	0.01	B	0.003410965204	B	0.99	MIM:266200
P30613	VAR_004031	155	L	P	Disease	4ip7	A	124	0	B	0.05405092239	B	0.89	MIM:266200
P30613	VAR_011442	120	S	F	Disease	4ip7	A	89	0.15	B	0.05713400245	B	0.89	MIM:266200
P30613	VAR_011453	331	D	N	Disease	4ip7	A	300	0.28	E	0.4528179765	B	0.09	MIM:266200
P30613	VAR_004043	337	R	Q	Disease	4ip7	A	306	0.15	B	0.3494146466	B	0.3	MIM:266200
P30613	VAR_004037	287	F	V	Disease	4ip7	A	256	0.17	B	0.3983679712	B	0.2	MIM:266200
P30613	VAR_011467	477	T	A	Disease	4ip7	A	446	0.44	E	0.46154809	B	0.08	MIM:266200
P30613	VAR_004042	337	R	P	Disease	4ip7	A	306	0.15	B	0.3494146466	B	0.3	MIM:266200
P30613	VAR_011438	90	I	N	Disease	4ip7	A	59	0	B	0.002410411835	B	1	MIM:266200
P30613	VAR_004028	107	M	T	Disease	4ip7	A	76	0	B	0.01487892866	B	0.97	MIM:266200
P30613	VAR_004075	559	R	G	Disease	4ip7	A	528	0.42	E	0.753213048	E	0.51	MIM:266200
P30613	VAR_004038	314	I	T	Disease	4ip7	A	283	0	B	0.02507928014	B	0.95	MIM:266200
P30613	VAR_011448	263	G	W	Disease	4ip7	A	232	0.89	E	0.5220275521	E	0.04	MIM:266200
P30613	VAR_011450	295	A	V	Disease	4ip7	A	264	0.53	E	0.9116269946	E	0.82	MIM:266200
P30613	VAR_004061	431	A	T	Disease	4ip7	A	400	0.11	B	0.3486894965	B	0.3	MIM:266200
P30613	VAR_004064	460	V	M	Disease	4ip7	A	429	0	B	0.04493770003	B	0.91	MIM:266200
P30613	VAR_004052	384	T	M	Disease	4ip7	A	353	0.39	E	0.333797425	B	0.33	MIM:266200
P30613	VAR_011444	159	G	V	Disease	4ip7	A	128	0.07	B	0.3871405423	B	0.23	MIM:266200
P30613	VAR_011462	394	A	D	Disease	4ip7	A	363	0	B	0.008950293064	B	0.98	MIM:266200
P30613	VAR_004063	459	A	V	Disease	4ip7	A	428	0	B	0.005730956793	B	0.99	MIM:266200
P30613	VAR_004069	498	R	C	Disease	4ip7	A	467	0.34	E	0.9052229524	E	0.81	MIM:266200
P30613	VAR_004068	495	A	V	Disease	4ip7	A	464	0.01	B	0.003410965204	B	0.99	MIM:266200
P30613	VAR_004072	532	R	Q	Disease	4ip7	A	501	0.11	B	0.4073700309	B	0.19	MIM:266200
P30613	VAR_011449	288	V	L	Disease	4ip7	A	257	0.02	B	0.1109254658	B	0.78	MIM:266200
P30613	VAR_004073	532	R	W	Disease	4ip7	A	501	0.11	B	0.4073700309	B	0.19	MIM:266200
P30613	VAR_058474	320	V	L	Disease	4ip7	A	289	0.14	B	0.05686917901	B	0.89	MIM:266200
P30613	VAR_011435	37	G	E	Disease	-	-	-	-	-	0.4753367901	B	0.05	MIM:102900
P30613	VAR_011468	485	S	F	Disease	4ip7	A	454	0.02	B	0.06100440025	B	0.88	MIM:266200
P30613	VAR_011466	427	E	D	Disease	4ip7	A	396	0.4	E	0.8374029398	E	0.67	MIM:266200
P30613	VAR_011447	263	G	R	Disease	4ip7	A	232	0.89	E	0.5220275521	E	0.04	MIM:266200
P30613	VAR_004045	341	G	A	Disease	4ip7	A	310	0.26	E	0.1148788035	B	0.77	MIM:266200
P30613	VAR_011472	511	G	R	Disease	4ip7	A	480	0.13	B	0.1570394337	B	0.69	MIM:266200
P30613	VAR_004074	552	V	M	Disease	4ip7	A	521	0	B	0.003679841757	B	0.99	MIM:266200
P30613	VAR_011461	390	D	N	Disease	4ip7	A	359	0.24	E	0.480386585	B	0.04	MIM:266200
P30613	VAR_011440	111	G	R	Disease	4ip7	A	80	0.04	B	0.3104785383	B	0.38	MIM:266200
P30613	VAR_011481	557	G	A	Disease	4ip7	A	526	0.2	E	0.1302752793	B	0.74	MIM:266200
P30613	VAR_004065	468	A	V	Disease	4ip7	A	437	0.08	B	0.02404686809	B	0.95	MIM:266200
P30613	VAR_004059	426	R	Q	Disease	4ip7	A	395	0.32	E	0.9401236773	E	0.88	MIM:266200
P30613	VAR_004060	426	R	W	Disease	4ip7	A	395	0.32	E	0.9401236773	E	0.88	MIM:266200
P30613	VAR_011475	219	I	T	Disease	4ip7	A	188	0.01	B	0.02841687202	B	0.94	MIM:266200
P30613	VAR_011479	468	A	G	Disease	4ip7	A	437	0.08	B	0.02404686809	B	0.95	MIM:266200
P30613	VAR_011460	387	E	G	Disease	4ip7	A	356	0.12	B	0.3684745729	B	0.26	MIM:266200
P30613	VAR_004036	281	D	N	Disease	4ip7	A	250	0	B	0.4810622334	B	0.04	MIM:266200
P30613	VAR_058467	40	R	W	Disease	-	-	-	-	-	0.7747659683	E	0.55	MIM:266200
P30613	VAR_011441	115	A	P	Disease	4ip7	A	84	0	B	0.0020391047	B	1	MIM:266200
P30613	VAR_011437	86	R	P	Disease	4ip7	A	55	0.1	B	0.5538896918	E	0.11	MIM:266200
P30613	VAR_004050	361	N	D	Disease	4ip7	A	330	0.13	B	0.7419766188	E	0.48	MIM:266200
P30613	VAR_004051	368	V	F	Disease	4ip7	A	337	0	B	0.02577081323	B	0.95	MIM:266200
P30613	VAR_011452	315	E	K	Disease	4ip7	A	284	0.02	B	0.1177674532	B	0.76	MIM:266200
P30613	VAR_058470	154	A	T	Disease	4ip7	A	123	0	B	0.01227322221	B	0.98	MIM:266200
P30613	VAR_018848	506	V	I	Polymorphism	4ip7	A	475	0.07	B	0.01367545128	B	0.97	-
P30613	VAR_004053	392	A	T	Disease	4ip7	A	361	0.25	E	0.1043305397	B	0.79	MIM:266200
P30613	VAR_058469	73	L	P	Disease	4ip7	A	42	0.45	E	0.2168599963	B	0.57	MIM:266200
P30613	VAR_011473	531	R	C	Disease	4ip7	A	500	0.47	E	0.9699789286	E	0.94	MIM:266200
P30613	VAR_011478	385	R	W	Disease	4ip7	A	354	0.82	E	0.4674863815	B	0.07	MIM:266200
P30613	VAR_011454	341	G	D	Disease	4ip7	A	310	0.26	E	0.1148788035	B	0.77	MIM:266200
P30613	VAR_004039	331	D	E	Disease	4ip7	A	300	0.28	E	0.4528179765	B	0.09	MIM:266200
P30613	VAR_004041	336	A	S	Disease	4ip7	A	305	0.04	B	0.02695664763	B	0.95	MIM:266200
P30613	VAR_011482	569	R	Q	Disease	4ip7	A	538	0.35	E	0.4927484095	B	0.01	MIM:266200
P30613	VAR_004057	408	T	I	Disease	4ip7	A	377	0	B	0.1293500364	B	0.74	MIM:266200
P30613	VAR_004032	172	E	Q	Disease	-	-	-	-	-	0.9736536741	E	0.95	MIM:266200
P30613	VAR_011436	80	S	P	Disease	4ip7	A	49	0.03	B	0.4442494512	B	0.11	MIM:266200
P30613	VAR_004033	163	R	C	Disease	4ip7	A	132	0.15	B	0.1128087342	B	0.77	MIM:266200
P30613	VAR_004058	421	Q	K	Disease	4ip7	A	390	0	B	0.01769858599	B	0.96	MIM:266200
P30613	VAR_004067	490	R	W	Disease	4ip7	A	459	0.24	E	0.9399544001	E	0.88	MIM:266200
P30613	VAR_011471	504	R	L	Disease	4ip7	A	473	0.23	E	0.4890753627	B	0.02	MIM:266200
P30613	VAR_011445	222	G	A	Disease	4ip7	A	191	0.24	E	0.4744043648	B	0.05	MIM:266200
P30613	VAR_058476	374	L	P	Disease	4ip7	A	343	0	B	0.04263660312	B	0.91	MIM:266200
P30613	VAR_011476	335	V	M	Disease	4ip7	A	304	0	B	0.01843297482	B	0.96	MIM:266200
P30613	VAR_058475	358	G	E	Disease	4ip7	A	327	0.42	E	0.7711437941	E	0.54	MIM:266200
P30613	VAR_011463	394	A	V	Disease	4ip7	A	363	0	B	0.008950293064	B	0.98	MIM:266200
P30613	VAR_011464	408	T	A	Disease	4ip7	A	377	0	B	0.1293500364	B	0.74	MIM:266200
P30613	VAR_004076	566	N	K	Disease	4ip7	A	535	0.42	E	0.1465376318	B	0.71	MIM:266200
P30613	VAR_004071	510	R	Q	Disease	4ip7	A	479	0.06	B	0.2955792546	B	0.41	MIM:266200
P30613	VAR_004030	134	V	D	Disease	4ip7	A	103	0.01	B	0.002985477448	B	0.99	MIM:266200
P30613	VAR_011443	130	S	Y	Disease	4ip7	A	99	0.01	B	0.05566370487	B	0.89	MIM:266200
P30613	VAR_004054	393	N	K	Disease	4ip7	A	362	0.41	E	0.4056174755	B	0.19	MIM:266200
P30613	VAR_011446	293	D	N	Disease	4ip7	A	262	0.06	B	0.36490798	B	0.27	MIM:266200
P30613	VAR_011480	479	R	H	Disease	4ip7	A	448	0.35	E	0.810782373	E	0.62	MIM:266200
P30613	VAR_004048	359	R	C	Disease	4ip7	A	328	0.4	E	0.6712869406	E	0.34	MIM:266200
P30613	VAR_011459	376	S	I	Disease	4ip7	A	345	0.18	B	0.09339717031	B	0.81	MIM:266200
P30613	VAR_004044	339	D	H	Disease	4ip7	A	308	0.3	E	0.2364888489	B	0.53	MIM:266200
P30613	VAR_011451	310	I	N	Disease	4ip7	A	279	0.01	B	0.0615940392	B	0.88	MIM:266200
P30613	VAR_011439	95	G	R	Disease	4ip7	A	64	0.04	B	0.121468842	B	0.76	MIM:266200
P30613	VAR_058472	165	G	V	Disease	4ip7	A	134	0.12	B	0.08344098926	B	0.83	MIM:266200
P30613	VAR_011469	488	R	Q	Disease	4ip7	A	457	0.05	B	0.4216454029	B	0.16	MIM:266200
P30613	VAR_004040	332	G	S	Disease	4ip7	A	301	0	B	0.02550590038	B	0.95	MIM:266200
P30613	VAR_004062	458	G	D	Disease	4ip7	A	427	0.42	E	0.1214289665	B	0.76	MIM:266200
P30613	VAR_058473	272	L	V	Disease	4ip7	A	241	0	B	0.004953145981	B	0.99	MIM:266200
P30613	VAR_004035	275	G	R	Disease	4ip7	A	244	0	B	0.0107306242	B	0.98	MIM:266200
P30613	VAR_058471	163	R	L	Disease	4ip7	A	132	0.15	B	0.1128087342	B	0.77	MIM:266200
P30613	VAR_011465	427	E	A	Disease	4ip7	A	396	0.4	E	0.8374029398	E	0.67	MIM:266200
Q5H9L4	VAR_036697	308	S	G	Polymorphism	-	-	-	-	-	0.6848657131	E	0.37	-
Q5H9L4	VAR_036695	34	L	P	Polymorphism	-	-	-	-	-	0.3902426362	B	0.22	-
Q5H9L4	VAR_036696	61	E	K	Polymorphism	-	-	-	-	-	0.8193852901	E	0.64	-
Q5H9L4	VAR_036699	458	R	H	Polymorphism	-	-	-	-	-	0.9481409788	E	0.9	-
Q9NQ76	VAR_034094	330	V	I	Polymorphism	-	-	-	-	-	0.2853807211	B	0.43	-
Q9NVL1	VAR_062211	135	P	L	Polymorphism	-	-	-	-	-	0.8448876739	E	0.69	-
Q9NVL1	VAR_036619	7	A	S	Polymorphism	-	-	-	-	-	0.8675956726	E	0.74	-
Q9NVL1	VAR_036621	70	V	A	Polymorphism	-	-	-	-	-	0.07266396284	B	0.85	-
Q9NVL1	VAR_036620	30	R	P	Polymorphism	-	-	-	-	-	0.9017617702	E	0.8	-
O95342	VAR_010271	297	E	G	Disease	-	-	-	-	-	0.2363187373	B	0.53	MIM:605479	MIM:601847
O95342	VAR_035354	958	R	Q	Polymorphism	-	-	-	-	-	0.9202412367	E	0.84	-
O95342	VAR_013335	482	D	G	Disease	-	-	-	-	-	0.6970191598	E	0.39	MIM:601847
O95342	VAR_043075	591	N	S	Polymorphism	-	-	-	-	-	0.62522012	E	0.25	-
O95342	VAR_030388	238	G	V	Disease	-	-	-	-	-	0.200189054	B	0.6	MIM:601847
O95342	VAR_043074	415	R	Q	Polymorphism	-	-	-	-	-	0.8714230061	E	0.74	-
O95342	VAR_035352	698	R	H	Polymorphism	-	-	-	-	-	0.8413566351	E	0.68	-
O95342	VAR_059107	444	V	G	Polymorphism	-	-	-	-	-	0.7073017359	E	0.41	-
O95342	VAR_030396	1050	R	C	Disease	-	-	-	-	-	0.5807816386	E	0.16	MIM:605479
O95342	VAR_059106	444	V	D	Polymorphism	-	-	-	-	-	0.7073017359	E	0.41	-
O95342	VAR_030389	299	R	K	Polymorphism	-	-	-	-	-	0.9033390284	E	0.81	-
O95342	VAR_013339	1268	R	Q	Disease	-	-	-	-	-	0.558696568	E	0.12	MIM:601847
O95342	VAR_073971	1131	D	V	Disease	-	-	-	-	-	0.8341978788	E	0.67	MIM:601847
O95342	VAR_013334	461	K	E	Disease	-	-	-	-	-	0.1425572038	B	0.71	MIM:601847
O95342	VAR_030386	186	E	G	Disease	-	-	-	-	-	0.6550185084	E	0.31	MIM:605479
O95342	VAR_013338	1153	R	C	Disease	-	-	-	-	-	0.5060966611	E	0.01	MIM:601847
O95342	VAR_030394	923	T	P	Disease	-	-	-	-	-	0.8677256107	E	0.74	MIM:605479
O95342	VAR_013337	1004	G	D	Disease	-	-	-	-	-	0.1012032032	B	0.8	MIM:601847
O95342	VAR_030390	336	C	S	Disease	-	-	-	-	-	0.01097035408	B	0.98	MIM:601847
O95342	VAR_030387	206	I	V	Polymorphism	-	-	-	-	-	0.06803363562	B	0.86	-
O95342	VAR_013336	982	G	R	Disease	-	-	-	-	-	0.04996132851	B	0.9	MIM:601847
O95342	VAR_035350	616	R	G	Polymorphism	-	-	-	-	-	0.3633618951	B	0.27	-
O95342	VAR_030397	1128	R	H	Disease	-	-	-	-	-	0.7660639286	E	0.53	MIM:605479
O95342	VAR_055472	56	S	L	Polymorphism	-	-	-	-	-	0.2043128312	B	0.59	-
O95342	VAR_030398	1186	E	K	Polymorphism	-	-	-	-	-	0.9048870802	E	0.81	-
O95342	VAR_035353	865	A	V	Polymorphism	-	-	-	-	-	0.05190268159	B	0.9	-
O95342	VAR_030393	677	M	V	Polymorphism	-	-	-	-	-	0.265006423	B	0.47	-
O95342	VAR_013333	444	V	A	Polymorphism	-	-	-	-	-	0.7073017359	E	0.41	-
O95342	VAR_013332	284	V	L	Disease	-	-	-	-	-	0.3230809271	B	0.35	MIM:601847
O95342	VAR_030391	432	R	T	Disease	-	-	-	-	-	0.8966646194	E	0.79	MIM:605479
O95342	VAR_030395	926	A	P	Disease	-	-	-	-	-	0.5124111772	E	0.02	MIM:605479
O95342	VAR_035351	619	T	A	Polymorphism	-	-	-	-	-	0.1284551024	B	0.74	-
O95342	VAR_035349	284	V	A	Polymorphism	-	-	-	-	-	0.3230809271	B	0.35	-
O95342	VAR_073968	472	Y	C	Disease	-	-	-	-	-	0.2504701912	B	0.5	MIM:601847
O95342	VAR_030392	570	A	T	Disease	-	-	-	-	-	0.002158761024	B	1	MIM:605479
Q9NQ75	VAR_054087	780	Q	H	Polymorphism	-	-	-	-	-	0.8234884739	E	0.65	-
Q9NQ75	VAR_054084	491	R	K	Polymorphism	-	-	-	-	-	0.6863803864	E	0.37	-
Q9NQ75	VAR_054085	629	T	N	Polymorphism	-	-	-	-	-	0.8273855448	E	0.65	-
Q9NQ75	VAR_054086	660	P	S	Polymorphism	-	-	-	-	-	0.6548646092	E	0.31	-
P20930	VAR_048473	2781	D	Y	Polymorphism	-	-	-	-	-	0.9196897149	E	0.84	-
P20930	VAR_048483	3696	T	A	Polymorphism	-	-	-	-	-	0.1686419845	B	0.66	-
P20930	VAR_048491	3908	D	N	Polymorphism	-	-	-	-	-	0.5281003118	E	0.06	-
P20930	VAR_048493	3970	S	L	Polymorphism	-	-	-	-	-	0.4672153294	B	0.07	-
P20930	VAR_045970	1437	R	C	Polymorphism	-	-	-	-	-	0.5135742426	E	0.03	-
P20930	VAR_048476	3415	H	Y	Polymorphism	-	-	-	-	-	0.08757695556	B	0.82	-
P20930	VAR_059156	478	P	S	Polymorphism	-	-	-	-	-	0.8115971088	E	0.62	-
P20930	VAR_059171	3593	E	D	Polymorphism	-	-	-	-	-	0.4469263256	B	0.11	-
P20930	VAR_048482	3695	S	F	Polymorphism	-	-	-	-	-	0.3124814034	B	0.38	-
P20930	VAR_059163	2108	A	V	Polymorphism	-	-	-	-	-	0.4473807216	B	0.11	-
P20930	VAR_048481	3584	D	N	Polymorphism	-	-	-	-	-	0.280837357	B	0.44	-
P20930	VAR_048478	3437	H	Q	Polymorphism	-	-	-	-	-	0.1542078853	B	0.69	-
P20930	VAR_048489	3814	R	C	Polymorphism	-	-	-	-	-	0.462020874	B	0.08	-
P20930	VAR_061051	742	S	Y	Polymorphism	-	-	-	-	-	0.6512967348	E	0.3	-
P20930	VAR_045972	1961	H	Q	Polymorphism	-	-	-	-	-	0.1506339312	B	0.7	-
P20930	VAR_048485	3739	H	Y	Polymorphism	-	-	-	-	-	0.4876119196	B	0.02	-
P20930	VAR_048480	3512	Q	R	Polymorphism	-	-	-	-	-	0.3908545375	B	0.22	-
P20930	VAR_048486	3751	S	Y	Polymorphism	-	-	-	-	-	0.7010140419	E	0.4	-
P20930	VAR_048474	3371	S	F	Polymorphism	-	-	-	-	-	0.3126700521	B	0.37	-
P20930	VAR_061052	1684	R	H	Polymorphism	-	-	-	-	-	0.2645750046	B	0.47	-
P20930	VAR_059166	2545	G	R	Polymorphism	-	-	-	-	-	0.2366481721	B	0.53	-
P20930	VAR_045969	1376	R	G	Polymorphism	-	-	-	-	-	0.2635599077	B	0.47	-
P20930	VAR_048484	3720	S	P	Polymorphism	-	-	-	-	-	0.4421794415	B	0.12	-
P20930	VAR_059161	1816	H	Q	Polymorphism	-	-	-	-	-	0.2053256035	B	0.59	-
P20930	VAR_048472	2540	R	Q	Polymorphism	-	-	-	-	-	0.5482779741	E	0.1	-
P20930	VAR_059172	3630	H	Y	Polymorphism	-	-	-	-	-	0.1715263724	B	0.66	-
P20930	VAR_048488	3761	H	Q	Polymorphism	-	-	-	-	-	0.3872724175	B	0.23	-
P20930	VAR_048475	3396	S	P	Polymorphism	-	-	-	-	-	0.2937672138	B	0.41	-
P20930	VAR_045973	2022	I	T	Polymorphism	-	-	-	-	-	0.4413701296	B	0.12	-
P20930	VAR_061049	332	G	V	Polymorphism	-	-	-	-	-	0.170605123	B	0.66	-
P20930	VAR_033931	3436	G	A	Polymorphism	-	-	-	-	-	0.2880925834	B	0.42	-
P20930	VAR_059170	3564	R	H	Polymorphism	-	-	-	-	-	0.1907131374	B	0.62	-
P20930	VAR_048477	3427	S	Y	Polymorphism	-	-	-	-	-	0.4176047444	B	0.16	-
P20930	VAR_059160	1750	S	F	Polymorphism	-	-	-	-	-	0.1585673988	B	0.68	-
P20930	VAR_059164	2119	Y	H	Polymorphism	-	-	-	-	-	0.355792582	B	0.29	-
P20930	VAR_048487	3760	G	A	Polymorphism	-	-	-	-	-	0.5326325893	E	0.07	-
P20930	VAR_045974	2507	H	Q	Polymorphism	-	-	-	-	-	0.323834151	B	0.35	-
P20930	VAR_045968	1184	S	L	Polymorphism	-	-	-	-	-	0.1804198027	B	0.64	-
P20930	VAR_061050	444	G	R	Polymorphism	-	-	-	-	-	0.4572966695	B	0.09	-
P20930	VAR_048492	3935	S	P	Polymorphism	-	-	-	-	-	0.6596069336	E	0.32	-
P20930	VAR_059158	1482	S	Y	Polymorphism	-	-	-	-	-	0.5533151031	E	0.11	-
P20930	VAR_059167	3105	Y	D	Polymorphism	-	-	-	-	-	0.6065385342	E	0.21	-
P20930	VAR_059155	454	T	A	Polymorphism	-	-	-	-	-	0.2163137496	B	0.57	-
P20930	VAR_059157	725	T	I	Polymorphism	-	-	-	-	-	0.3507449627	B	0.3	-
P20930	VAR_059165	2194	Y	H	Polymorphism	-	-	-	-	-	0.065307796	B	0.87	-
P20930	VAR_045971	1805	A	V	Polymorphism	-	-	-	-	-	0.8206573725	E	0.64	-
P20930	VAR_059169	3503	W	G	Polymorphism	-	-	-	-	-	0.1304787397	B	0.74	-
P20930	VAR_059159	1699	R	C	Polymorphism	-	-	-	-	-	0.3445789516	B	0.31	-
P20930	VAR_059168	3179	V	G	Polymorphism	-	-	-	-	-	0.6433655024	E	0.29	-
P20930	VAR_048490	3827	G	W	Polymorphism	-	-	-	-	-	0.4356176257	B	0.13	-
P20930	VAR_059162	1891	R	Q	Polymorphism	-	-	-	-	-	0.2699784637	B	0.46	-
P20930	VAR_048479	3490	R	C	Polymorphism	-	-	-	-	-	0.1936506927	B	0.61	-
Q5MIZ7	VAR_057734	293	S	T	Polymorphism	-	-	-	-	-	0.2115000784	B	0.58	-
Q5MIZ7	VAR_065187	503	I	V	Polymorphism	-	-	-	-	-	0.1382214427	B	0.72	-
P20936	VAR_017744	540	C	Y	Disease	-	-	-	-	-	0.01173898578	B	0.98	MIM:608354
P20936	VAR_072090	626	A	E	Disease	-	-	-	-	-	0.2218060791	B	0.56	MIM:608354
P20936	VAR_072089	530	V	D	Disease	-	-	-	-	-	0.1811507642	B	0.64	MIM:608354
P83859	VAR_049184	68	L	H	Polymorphism	-	-	-	-	-	0.0561978817	B	0.89	-
Q15573	VAR_052253	98	I	M	Polymorphism	-	-	-	-	-	0.05548155308	B	0.89	-
Q15572	VAR_023246	357	R	H	Polymorphism	-	-	-	-	-	0.5360056162	E	0.07	-
Q15572	VAR_057262	808	P	S	Polymorphism	-	-	-	-	-	0.5922262073	E	0.18	-
Q15572	VAR_023253	791	T	M	Polymorphism	-	-	-	-	-	0.865223527	E	0.73	-
Q15572	VAR_057261	523	G	R	Polymorphism	-	-	-	-	-	0.4215641916	B	0.16	-
Q15572	VAR_058966	91	C	Y	Polymorphism	-	-	-	-	-	0.2959645987	B	0.41	-
Q15572	VAR_023254	793	P	L	Polymorphism	-	-	-	-	-	0.6110016108	E	0.22	-
Q15572	VAR_023245	304	S	F	Polymorphism	-	-	-	-	-	0.1774027646	B	0.65	-
Q15572	VAR_023248	518	H	Y	Polymorphism	-	-	-	-	-	0.0393280983	B	0.92	-
Q15572	VAR_023250	575	L	M	Polymorphism	-	-	-	-	-	0.2933716774	B	0.41	-
Q15572	VAR_023249	573	P	L	Polymorphism	-	-	-	-	-	0.272251308	B	0.46	-
Q15572	VAR_023255	816	R	H	Polymorphism	-	-	-	-	-	0.5591930747	E	0.12	-
Q15572	VAR_023251	591	A	G	Polymorphism	-	-	-	-	-	0.219191134	B	0.56	-
Q15572	VAR_023247	387	S	L	Polymorphism	-	-	-	-	-	0.3563268185	B	0.29	-
Q15572	VAR_023252	635	G	S	Polymorphism	-	-	-	-	-	0.3876960874	B	0.22	-
Q8NHX9	VAR_047956	484	M	L	Polymorphism	-	-	-	-	-	0.05045318604	B	0.9	-
Q8NHX9	VAR_030492	376	K	R	Polymorphism	-	-	-	-	-	0.7258129716	E	0.45	-
Q8NHX9	VAR_030494	734	G	E	Polymorphism	-	-	-	-	-	0.9103842974	E	0.82	-
Q8NHX9	VAR_030493	564	L	P	Polymorphism	-	-	-	-	-	0.4453601837	B	0.11	-
Q6ZNW5	VAR_043555	37	M	T	Polymorphism	-	-	-	-	-	0.4487680197	B	0.1	-
Q6ZNW5	VAR_043556	264	P	T	Polymorphism	-	-	-	-	-	0.9455473423	E	0.89	-
Q6ZNW5	VAR_043557	307	T	I	Polymorphism	-	-	-	-	-	0.5101417303	E	0.02	-
Q9NXR8	VAR_021263	20	D	G	Disease	-	-	-	-	-	0.9126567841	E	0.83	MIM:275355
Q4VXU2	VAR_054047	212	S	A	Polymorphism	-	-	-	-	-	0.6882769465	E	0.38	-
Q4VXU2	VAR_060184	492	S	G	Polymorphism	-	-	-	-	-	0.1385791004	B	0.72	-
Q68DE3	VAR_055949	907	A	E	Polymorphism	-	-	-	-	-	0.7656333447	E	0.53	-
Q68DE3	VAR_033364	1966	A	V	Polymorphism	-	-	-	-	-	0.7622525692	E	0.52	-
Q68DE3	VAR_055950	943	V	G	Polymorphism	-	-	-	-	-	0.3503487706	B	0.3	-
Q68DE3	VAR_063263	2200	A	V	Polymorphism	-	-	-	-	-	0.3250416517	B	0.35	-
Q68DE3	VAR_033363	222	P	A	Polymorphism	-	-	-	-	-	0.8188636303	E	0.64	-
Q00535	VAR_041977	225	E	D	Polymorphism	3o0g	A	225	0.89	E	0.9607207775	E	0.92	-
Q00534	VAR_072638	197	A	T	Disease	1blx	A	197	0.49	E	0.6780691147	E	0.36	MIM:616080
Q00534	VAR_041978	110	D	N	Polymorphism	1blx	A	110	0.81	E	0.933963418	E	0.87	-
Q00537	VAR_064743	214	T	I	Polymorphism	-	-	-	-	-	0.5365921259	E	0.07	-
Q07960	VAR_049137	369	R	C	Polymorphism	6r3v	A	172	0.34	E	0.7868511677	E	0.57	-
Q9NXR5	VAR_020095	320	P	L	Polymorphism	-	-	-	-	-	0.761056006	E	0.52	-
Q00532	VAR_020578	330	L	V	Polymorphism	-	-	-	-	-	0.1353905499	B	0.73	-
Q00532	VAR_020579	342	K	N	Polymorphism	-	-	-	-	-	0.8181803226	E	0.64	-
Q00532	VAR_020577	275	Q	E	Polymorphism	-	-	-	-	-	0.9429593086	E	0.89	-
Q00532	VAR_020576	67	L	P	Polymorphism	4agu	A	66	0.07	B	0.02046477795	B	0.96	-
Q96J66	VAR_048148	735	K	R	Polymorphism	-	-	-	-	-	0.9050209522	E	0.81	-
Q96J66	VAR_048145	546	T	M	Polymorphism	-	-	-	-	-	0.449062258	B	0.1	-
Q96J66	VAR_077575	630	R	W	Polymorphism	-	-	-	-	-	0.7535939813	E	0.51	-
Q96J66	VAR_025437	19	R	H	Polymorphism	-	-	-	-	-	0.7067000866	E	0.41	-
Q96J66	VAR_048147	687	V	I	Polymorphism	-	-	-	-	-	0.007958799601	B	0.98	-
Q96J66	VAR_048149	1344	H	R	Polymorphism	-	-	-	-	-	0.2287629843	B	0.54	-
Q96J66	VAR_048144	317	A	E	Polymorphism	-	-	-	-	-	0.1823937297	B	0.64	-
Q96J66	VAR_077576	970	M	V	Polymorphism	-	-	-	-	-	0.09658777714	B	0.81	-
Q96J66	VAR_048146	648	V	I	Polymorphism	-	-	-	-	-	0.03574216366	B	0.93	-
Q96J66	VAR_025438	180	G	R	Polymorphism	-	-	-	-	-	0.06553885341	B	0.87	-
O00712	VAR_081861	114	K	T	Disease	-	-	-	-	-	0.6098254323	E	0.22	MIM:618286
O00712	VAR_081863	132	L	P	Disease	-	-	-	-	-	0.05871847272	B	0.88	MIM:618286
O00712	VAR_081862	126	K	E	Disease	-	-	-	-	-	0.5984790921	E	0.2	MIM:618286
O00712	VAR_081864	356	S	L	Polymorphism	-	-	-	-	-	0.7115217447	E	0.42	-
Q9UBM8	VAR_032447	428	T	S	Polymorphism	-	-	-	-	-	0.6518183947	E	0.3	-
Q96J65	VAR_028396	989	T	S	Polymorphism	-	-	-	-	-	0.4409837127	B	0.12	-
Q96J65	VAR_028395	894	K	M	Polymorphism	-	-	-	-	-	0.7908406258	E	0.58	-
Q96J65	VAR_048140	1187	I	T	Polymorphism	-	-	-	-	-	0.8369731903	E	0.67	-
Q96J65	VAR_028398	1117	R	C	Polymorphism	-	-	-	-	-	0.8896699548	E	0.78	-
Q96J65	VAR_028394	587	N	Y	Polymorphism	-	-	-	-	-	0.7338730097	E	0.47	-
Q96J65	VAR_028400	1349	F	L	Polymorphism	-	-	-	-	-	0.1181379557	B	0.76	-
Q96J65	VAR_028392	9	I	L	Polymorphism	-	-	-	-	-	0.4103417397	B	0.18	-
Q96J65	VAR_048139	690	E	V	Polymorphism	-	-	-	-	-	0.9350380898	E	0.87	-
Q96J65	VAR_028397	1013	Y	H	Polymorphism	-	-	-	-	-	0.3596478701	B	0.28	-
Q96J65	VAR_028393	102	A	E	Polymorphism	-	-	-	-	-	0.9242899418	E	0.85	-
Q96J65	VAR_028399	1191	E	A	Polymorphism	-	-	-	-	-	0.9502055645	E	0.9	-
O00241	VAR_028792	363	A	P	Polymorphism	-	-	-	-	-	0.7516645193	E	0.5	-
O00241	VAR_028789	23	R	G	Polymorphism	-	-	-	-	-	0.3011234999	B	0.4	-
O00241	VAR_028791	229	I	M	Polymorphism	-	-	-	-	-	0.01170831919	B	0.98	-
O00241	VAR_028790	53	R	H	Polymorphism	-	-	-	-	-	0.8598077297	E	0.72	-
O00716	VAR_014341	344	G	R	Polymorphism	-	-	-	-	-	0.2171244025	B	0.57	-
O00716	VAR_014342	389	D	N	Polymorphism	-	-	-	-	-	0.8729038835	E	0.75	-
Q9UBM1	VAR_032771	58	V	I	Polymorphism	-	-	-	-	-	0.1836957932	B	0.63	-
Q9UBM1	VAR_016093	175	V	M	Polymorphism	-	-	-	-	-	0.6065404415	E	0.21	-
Q9UBM1	VAR_055372	3	R	W	Polymorphism	-	-	-	-	-	0.9651874304	E	0.93	-
Q9UBM1	VAR_055373	194	G	R	Polymorphism	-	-	-	-	-	0.9307804108	E	0.86	-
Q9UBM1	VAR_060083	58	V	L	Polymorphism	-	-	-	-	-	0.1836957932	B	0.63	-
Q9UBM7	VAR_023185	450	R	L	Disease	-	-	-	-	-	0.9297238588	E	0.86	MIM:270400
Q9UBM7	VAR_023177	404	R	S	Disease	-	-	-	-	-	0.6417102814	E	0.28	MIM:270400
Q9UBM7	VAR_023183	446	R	Q	Disease	-	-	-	-	-	0.943682909	E	0.89	MIM:270400
Q9UBM7	VAR_012726	326	V	L	Disease	-	-	-	-	-	0.4361810684	B	0.13	MIM:270400
Q9UBM7	VAR_023162	242	R	C	Disease	-	-	-	-	-	0.3815972805	B	0.24	MIM:270400
Q9UBM7	VAR_023179	408	Y	H	Disease	-	-	-	-	-	0.5126478076	E	0.03	MIM:270400
Q9UBM7	VAR_023159	183	C	Y	Disease	-	-	-	-	-	0.0135769248	B	0.97	MIM:270400
Q9UBM7	VAR_023167	311	C	G	Disease	-	-	-	-	-	0.2047562003	B	0.59	MIM:270400
Q9UBM7	VAR_016975	448	E	K	Disease	-	-	-	-	-	0.2109051645	B	0.58	MIM:270400
Q9UBM7	VAR_023152	138	G	V	Disease	-	-	-	-	-	0.7325837612	E	0.47	MIM:270400
Q9UBM7	VAR_023175	380	C	Y	Disease	-	-	-	-	-	0.03643658757	B	0.93	MIM:270400
Q9UBM7	VAR_023158	182	W	L	Disease	-	-	-	-	-	0.09259900451	B	0.81	MIM:270400
Q9UBM7	VAR_023150	109	L	P	Disease	-	-	-	-	-	0.01755189896	B	0.96	MIM:270400
Q9UBM7	VAR_012720	119	H	L	Disease	-	-	-	-	-	0.5385308266	E	0.08	MIM:270400
Q9UBM7	VAR_023180	410	G	R	Disease	-	-	-	-	-	0.1930557787	B	0.61	MIM:270400
Q9UBM7	VAR_012722	244	G	R	Disease	-	-	-	-	-	0.4182813764	B	0.16	MIM:270400
Q9UBM7	VAR_023163	242	R	H	Disease	-	-	-	-	-	0.3815972805	B	0.24	MIM:270400
Q9UBM7	VAR_023153	145	I	L	Disease	-	-	-	-	-	0.07072636485	B	0.86	MIM:270400
Q9UBM7	VAR_012723	247	A	V	Disease	-	-	-	-	-	0.1244488955	B	0.75	MIM:270400
Q9UBM7	VAR_023160	198	K	E	Disease	-	-	-	-	-	0.6144001484	E	0.23	MIM:270400
Q9UBM7	VAR_023178	405	H	Y	Disease	-	-	-	-	-	0.555295527	E	0.11	MIM:270400
Q9UBM7	VAR_012727	352	R	W	Disease	-	-	-	-	-	0.7225610018	E	0.45	MIM:270400
Q9UBM7	VAR_012725	289	T	I	Disease	-	-	-	-	-	0.7612009048	E	0.52	MIM:270400
Q9UBM7	VAR_023172	353	V	A	Disease	-	-	-	-	-	0.1736650765	B	0.65	MIM:270400
Q9UBM7	VAR_023173	362	R	C	Disease	-	-	-	-	-	0.8833031654	E	0.77	MIM:270400
Q9UBM7	VAR_012719	99	L	P	Disease	-	-	-	-	-	0.01601842046	B	0.97	MIM:270400
Q9UBM7	VAR_012717	51	P	S	Disease	-	-	-	-	-	0.05098512769	B	0.9	MIM:270400
Q9UBM7	VAR_023165	281	V	M	Disease	-	-	-	-	-	0.05456545949	B	0.89	MIM:270400
Q9UBM7	VAR_023166	297	I	T	Disease	-	-	-	-	-	0.6925080419	E	0.39	MIM:270400
Q9UBM7	VAR_012730	410	G	S	Disease	-	-	-	-	-	0.1930557787	B	0.61	MIM:270400
Q9UBM7	VAR_023168	311	C	Y	Disease	-	-	-	-	-	0.2047562003	B	0.59	MIM:270400
Q9UBM7	VAR_023181	426	H	P	Disease	-	-	-	-	-	0.7876403332	E	0.58	MIM:270400
Q9UBM7	VAR_023156	169	S	L	Disease	-	-	-	-	-	0.6906098127	E	0.38	MIM:270400
Q9UBM7	VAR_012728	380	C	S	Disease	-	-	-	-	-	0.03643658757	B	0.93	MIM:270400
Q9UBM7	VAR_023184	448	E	Q	Disease	-	-	-	-	-	0.2109051645	B	0.58	MIM:270400
Q9UBM7	VAR_023148	68	L	P	Disease	-	-	-	-	-	0.3036388755	B	0.39	MIM:270400
Q9UBM7	VAR_023154	147	G	D	Disease	-	-	-	-	-	0.07831212878	B	0.84	MIM:270400
Q9UBM7	VAR_023157	182	W	C	Disease	-	-	-	-	-	0.09259900451	B	0.81	MIM:270400
Q9UBM7	VAR_012729	404	R	C	Disease	-	-	-	-	-	0.6417102814	E	0.28	MIM:270400
Q9UBM7	VAR_023164	255	F	L	Disease	-	-	-	-	-	0.2191036046	B	0.56	MIM:270400
Q9UBM7	VAR_023182	443	R	C	Disease	-	-	-	-	-	0.6954995394	E	0.39	MIM:270400
Q9UBM7	VAR_012721	157	L	P	Disease	-	-	-	-	-	0.03068894148	B	0.94	MIM:270400
Q9UBM7	VAR_012724	248	W	C	Disease	-	-	-	-	-	0.2078118026	B	0.58	MIM:270400
Q9UBM7	VAR_023169	324	Y	H	Disease	-	-	-	-	-	0.4858442247	B	0.03	MIM:270400
Q9UBM7	VAR_023176	397	S	L	Disease	-	-	-	-	-	0.702088654	E	0.4	MIM:270400
Q9UBM7	VAR_023174	380	C	R	Disease	-	-	-	-	-	0.03643658757	B	0.93	MIM:270400
Q9UBM7	VAR_023161	235	F	S	Disease	-	-	-	-	-	0.04578530788	B	0.91	MIM:270400
Q9UBM7	VAR_012718	93	T	M	Disease	-	-	-	-	-	0.6212671995	E	0.24	MIM:270400
Q9UBM7	VAR_023151	113	S	C	Disease	-	-	-	-	-	0.09115743637	B	0.82	MIM:270400
Q9UBM7	VAR_023155	154	T	M	Disease	-	-	-	-	-	0.01610887051	B	0.97	MIM:270400
Q9UBM7	VAR_067456	5	S	L	Polymorphism	-	-	-	-	-	0.7660032511	E	0.53	-
Q9UBM7	VAR_023149	107	Q	H	Disease	-	-	-	-	-	0.01971110702	B	0.96	MIM:270400
Q9UBM7	VAR_023170	344	G	R	Disease	-	-	-	-	-	0.2593974173	B	0.48	MIM:270400
Q9UBM7	VAR_052154	425	G	S	Polymorphism	-	-	-	-	-	0.884378314	E	0.77	-
Q9UBM7	VAR_074180	118	C	R	Polymorphism	-	-	-	-	-	0.1995611191	B	0.6	-
Q9UBM7	VAR_023171	352	R	Q	Disease	-	-	-	-	-	0.7225610018	E	0.45	MIM:270400
Q9UBM4	VAR_055230	325	R	W	Polymorphism	-	-	-	-	-	0.9425773621	E	0.89	-
Q9UBM4	VAR_055228	182	I	T	Polymorphism	-	-	-	-	-	0.01085218787	B	0.98	-
Q9UBM4	VAR_055229	229	R	C	Polymorphism	-	-	-	-	-	0.6702491045	E	0.34	-
Q5VUM1	VAR_026890	46	Q	R	Polymorphism	-	-	-	-	-	0.9035066366	E	0.81	-
Q5VUM1	VAR_053598	57	R	C	Polymorphism	-	-	-	-	-	0.9278355241	E	0.86	-
Q13835	VAR_033526	116	R	H	Polymorphism	-	-	-	-	-	0.5649858713	E	0.13	-
Q13835	VAR_053811	415	G	D	Polymorphism	-	-	-	-	-	0.4435803294	B	0.11	-
Q13835	VAR_033527	161	C	Y	Polymorphism	-	-	-	-	-	0.4239409864	B	0.15	-
Q13835	VAR_062171	463	A	V	Polymorphism	-	-	-	-	-	0.8587802649	E	0.72	-
Q13835	VAR_033528	196	I	V	Polymorphism	-	-	-	-	-	0.8086643815	E	0.62	-
Q7Z3T1	VAR_034184	272	M	K	Polymorphism	-	-	-	-	-	0.231120497	B	0.54	-
Q7Z3T1	VAR_034183	196	E	D	Polymorphism	-	-	-	-	-	0.7767416835	E	0.55	-
Q7Z3T1	VAR_074043	142	R	W	Polymorphism	-	-	-	-	-	0.555498004	E	0.11	-
Q7Z3T1	VAR_034185	275	M	T	Polymorphism	-	-	-	-	-	0.04127037525	B	0.92	-
Q7Z3T1	VAR_034181	179	R	C	Polymorphism	-	-	-	-	-	0.9277938604	E	0.86	-
Q7Z3T1	VAR_034182	190	V	I	Polymorphism	-	-	-	-	-	0.7495564222	E	0.5	-
Q7Z3T1	VAR_034180	169	C	S	Polymorphism	-	-	-	-	-	0.6696612835	E	0.34	-
A0AVF1	VAR_032568	310	D	N	Polymorphism	-	-	-	-	-	0.9834713936	E	0.97	-
P40424	VAR_068904	31	G	S	Polymorphism	-	-	-	-	-	0.7565506697	E	0.51	-
P38398	VAR_008761	1406	K	N	Polymorphism	-	-	-	-	-	0.6270990968	E	0.25	-
P38398	VAR_020695	1217	S	Y	Disease	-	-	-	-	-	0.3190666735	B	0.36	MIM:604370	MIM:114480
P38398	VAR_020679	10	E	K	Disease	-	-	-	-	-	0.772025764	E	0.54	MIM:604370	MIM:114480
P38398	VAR_007797	1713	V	G	Polymorphism	-	-	-	-	-	0.02979156375	B	0.94	-
P38398	VAR_007764	379	I	M	Polymorphism	-	-	-	-	-	0.07125553489	B	0.86	-
P38398	VAR_070461	105	Y	C	Polymorphism	-	-	-	-	-	0.4833463728	B	0.03	-
P38398	VAR_020690	1187	S	I	Disease	-	-	-	-	-	0.7065047026	E	0.41	MIM:604370	MIM:114480
P38398	VAR_019944	275	G	S	Polymorphism	-	-	-	-	-	0.6160162091	E	0.23	-
P38398	VAR_007788	1512	S	I	Polymorphism	-	-	-	-	-	0.5795802474	E	0.16	-
P38398	VAR_070478	866	R	C	Polymorphism	-	-	-	-	-	0.1201780736	B	0.76	-
P38398	VAR_020683	749	D	Y	Disease	-	-	-	-	-	0.3564760685	B	0.29	MIM:114480
P38398	VAR_007782	1150	P	S	Disease	-	-	-	-	-	0.09352877736	B	0.81	MIM:114480
P38398	VAR_007768	552	G	V	Disease	-	-	-	-	-	0.5271752477	E	0.05	MIM:114480
P38398	VAR_020702	1697	C	R	Disease	-	-	-	-	-	0.0427262485	B	0.91	MIM:167000
P38398	VAR_021913	925	I	L	Polymorphism	-	-	-	-	-	0.2600042224	B	0.48	-
P38398	VAR_063901	1623	A	G	Polymorphism	-	-	-	-	-	0.468593359	B	0.06	-
P38398	VAR_075666	1699	R	W	Disease	-	-	-	-	-	0.2458344102	B	0.51	MIM:167000	MIM:617883	MIM:114480
P38398	VAR_007762	356	Q	R	Polymorphism	-	-	-	-	-	0.744687438	E	0.49	-
P38398	VAR_007771	820	K	E	Polymorphism	-	-	-	-	-	0.8273929358	E	0.65	-
P38398	VAR_007761	271	V	M	Disease	-	-	-	-	-	0.4875724316	B	0.02	MIM:114480
P38398	VAR_063212	1775	M	K	Disease	-	-	-	-	-	0.3766074777	B	0.25	MIM:114480
P38398	VAR_007766	465	Y	D	Disease	-	-	-	-	-	0.1222459376	B	0.76	MIM:114480
P38398	VAR_019946	1620	T	A	Polymorphism	-	-	-	-	-	0.5294498801	E	0.06	-
P38398	VAR_007778	1025	T	I	Disease	-	-	-	-	-	0.4438032806	B	0.11	MIM:114480
P38398	VAR_007774	871	P	L	Polymorphism	-	-	-	-	-	0.02676641941	B	0.95	-
P38398	VAR_020696	1226	F	L	Disease	-	-	-	-	-	0.006296485662	B	0.99	MIM:604370
P38398	VAR_007760	239	H	R	Polymorphism	-	-	-	-	-	0.5040254593	E	0.01	-
P38398	VAR_007775	892	L	S	Disease	-	-	-	-	-	0.2462533116	B	0.51	MIM:114480
P38398	VAR_007795	1652	M	I	Polymorphism	-	-	-	-	-	0.01482087374	B	0.97	-
P38398	VAR_007769	693	D	N	Polymorphism	-	-	-	-	-	0.6174275875	E	0.23	-
P38398	VAR_052077	153	S	R	Polymorphism	-	-	-	-	-	0.05316400528	B	0.89	-
P38398	VAR_007781	1047	V	A	Disease	-	-	-	-	-	0.3291104734	B	0.34	MIM:114480
P38398	VAR_052080	1662	F	C	Polymorphism	-	-	-	-	-	0.1553284228	B	0.69	-
P38398	VAR_007780	1040	S	N	Polymorphism	-	-	-	-	-	0.4572153687	B	0.09	-
P38398	VAR_007759	64	C	Y	Polymorphism	-	-	-	-	-	0.1399107575	B	0.72	-
P38398	VAR_007785	1347	R	G	Polymorphism	-	-	-	-	-	0.4164392948	B	0.17	-
P38398	VAR_007799	1775	M	R	Disease	-	-	-	-	-	0.3766074777	B	0.25	MIM:114480
P38398	VAR_007794	1637	P	L	Polymorphism	-	-	-	-	-	0.6970468163	E	0.39	-
P38398	VAR_007777	1008	M	I	Polymorphism	-	-	-	-	-	0.3352305889	B	0.33	-
P38398	VAR_020112	1443	R	Q	Polymorphism	-	-	-	-	-	0.7085540295	E	0.42	-
P38398	VAR_020688	1060	E	A	Polymorphism	-	-	-	-	-	0.4706497788	B	0.06	-
P38398	VAR_020697	1243	R	G	Disease	-	-	-	-	-	0.6854245663	E	0.37	MIM:604370
P38398	VAR_007779	1038	E	G	Polymorphism	-	-	-	-	-	0.4800059795	B	0.04	-
P38398	VAR_007791	1613	S	G	Polymorphism	-	-	-	-	-	0.6024026871	E	0.2	-
P38398	VAR_007757	61	C	G	Disease	-	-	-	-	-	0.2834908664	B	0.43	MIM:167000	MIM:114480
P38398	VAR_007783	1183	K	R	Polymorphism	-	-	-	-	-	0.9188532829	E	0.84	-
P38398	VAR_007758	64	C	G	Disease	-	-	-	-	-	0.1399107575	B	0.72	MIM:114480
P38398	VAR_020691	1200	Q	H	Disease	-	-	-	-	-	0.2159586549	B	0.57	MIM:604370	MIM:114480
P38398	VAR_007796	1708	A	E	Disease	-	-	-	-	-	0.08912721276	B	0.82	MIM:114480
P38398	VAR_007776	960	G	D	Disease	-	-	-	-	-	0.4959582686	B	0.01	MIM:114480
P38398	VAR_020693	1207	K	N	Disease	-	-	-	-	-	0.7972040772	E	0.59	MIM:114480
P38398	VAR_052079	1250	E	K	Polymorphism	-	-	-	-	-	0.6322022676	E	0.26	-
P38398	VAR_007786	1431	S	P	Polymorphism	-	-	-	-	-	0.3241212964	B	0.35	-
P38398	VAR_020692	1204	R	I	Disease	-	-	-	-	-	0.4660686851	B	0.07	MIM:114480
P38398	VAR_007770	772	V	A	Polymorphism	-	-	-	-	-	0.08614957333	B	0.83	-
P38398	VAR_007765	461	F	L	Disease	-	-	-	-	-	0.03558146954	B	0.93	MIM:114480
P38398	VAR_020700	1665	V	M	Polymorphism	-	-	-	-	-	0.02971720696	B	0.94	-
P38398	VAR_020110	723	N	D	Polymorphism	-	-	-	-	-	0.5047989488	E	0.01	-
P38398	VAR_020682	656	N	I	Polymorphism	-	-	-	-	-	0.897952497	E	0.8	-
P38398	VAR_007756	22	L	S	Disease	-	-	-	-	-	0.01673218608	B	0.97	MIM:114480
P38398	VAR_063903	1685	T	I	Polymorphism	-	-	-	-	-	0.06251558661	B	0.87	-
P38398	VAR_020680	23	E	K	Disease	-	-	-	-	-	0.6624542475	E	0.32	MIM:604370	MIM:114480
P38398	VAR_020111	989	F	S	Polymorphism	-	-	-	-	-	0.4777971208	B	0.04	-
Q7Z3T8	VAR_057493	1519	T	N	Polymorphism	-	-	-	-	-	0.2302850187	B	0.54	-
Q7Z3T8	VAR_057492	35	A	E	Polymorphism	-	-	-	-	-	0.1967170835	B	0.61	-
Q7Z3T8	VAR_069368	380	A	V	Polymorphism	-	-	-	-	-	0.1121820509	B	0.78	-
Q7Z3T8	VAR_019490	598	I	T	Polymorphism	-	-	-	-	-	0.06618586183	B	0.87	-
Q7Z3T8	VAR_019489	192	I	T	Polymorphism	-	-	-	-	-	0.5658831596	E	0.13	-
Q7Z3T8	VAR_019491	1055	S	G	Polymorphism	-	-	-	-	-	0.8533847332	E	0.71	-
P20933	VAR_005073	163	C	S	Disease	-	-	-	-	-	0.5595246553	E	0.12	MIM:208400
P20933	VAR_005071	101	A	V	Disease	-	-	-	-	-	0.006086498499	B	0.99	MIM:208400
P20933	VAR_033533	149	T	S	Polymorphism	-	-	-	-	-	0.9525784254	E	0.91	-
P20933	VAR_015431	252	G	R	Disease	-	-	-	-	-	0.01991644502	B	0.96	MIM:208400
P20933	VAR_005074	302	G	R	Disease	-	-	-	-	-	0.03025537729	B	0.94	MIM:208400
P20933	VAR_005075	306	C	R	Disease	-	-	-	-	-	0.002742648125	B	0.99	MIM:208400
P20933	VAR_015429	135	F	S	Disease	-	-	-	-	-	0.03552046418	B	0.93	MIM:208400
P20933	VAR_005069	60	G	D	Disease	-	-	-	-	-	0.002185225487	B	1	MIM:208400
P20933	VAR_005072	161	R	Q	Disease	-	-	-	-	-	0.9175268412	E	0.84	MIM:208400
P20933	VAR_015428	100	G	E	Disease	-	-	-	-	-	0.03875115514	B	0.92	MIM:208400
P20933	VAR_061026	322	T	I	Polymorphism	-	-	-	-	-	0.6554463506	E	0.31	-
P20933	VAR_015432	257	T	I	Disease	-	-	-	-	-	0.1686475873	B	0.66	MIM:208400
P20933	VAR_015430	252	G	E	Disease	-	-	-	-	-	0.01991644502	B	0.96	MIM:208400
P20933	VAR_005070	72	S	P	Disease	-	-	-	-	-	0.1000127196	B	0.8	MIM:208400
Q9H2I8	VAR_033686	153	S	F	Polymorphism	-	-	-	-	-	0.7330992222	E	0.47	-
P08842	VAR_014021	380	G	R	Disease	1p49	A	380	0	B	0.001151531935	B	1	MIM:308100
P08842	VAR_014020	372	W	S	Disease	1p49	A	372	0.11	B	0.08384415507	B	0.83	MIM:308100
P08842	VAR_007241	372	W	R	Disease	1p49	A	372	0.11	B	0.08384415507	B	0.83	MIM:308100
P08842	VAR_014022	444	H	R	Disease	1p49	A	444	0.03	B	0.05570805073	B	0.89	MIM:308100
P08842	VAR_081729	476	V	M	Polymorphism	1p49	A	476	1	E	0.8092216253	E	0.62	-
P08842	VAR_007242	446	C	Y	Disease	1p49	A	446	0.01	B	0.06148374081	B	0.88	MIM:308100
P08842	VAR_014023	560	Q	P	Disease	1p49	A	560	0.03	B	0.6931643486	E	0.39	MIM:308100
P08842	VAR_007240	341	S	L	Disease	1p49	A	341	0	B	0.005259633064	B	0.99	MIM:308100
P03891	VAR_011356	333	T	A	Polymorphism	-	-	-	-	-	0.2011144459	B	0.6	-
P03891	VAR_008595	150	N	S	Polymorphism	-	-	-	-	-	0.9075605869	E	0.82	-
P03891	VAR_011350	88	N	S	Polymorphism	-	-	-	-	-	0.8826881051	E	0.77	-
P03891	VAR_008594	148	S	P	Polymorphism	-	-	-	-	-	0.9252128601	E	0.85	-
P03891	VAR_011349	69	I	V	Polymorphism	-	-	-	-	-	0.06549683213	B	0.87	-
P03891	VAR_004755	150	N	D	Disease	-	-	-	-	-	0.9075605869	E	0.82	MIM:535000
P03891	VAR_011348	43	V	I	Polymorphism	-	-	-	-	-	0.110188812	B	0.78	-
P03891	VAR_011355	325	F	L	Polymorphism	-	-	-	-	-	0.1544057727	B	0.69	-
P03891	VAR_008592	63	Q	R	Polymorphism	-	-	-	-	-	0.4019095898	B	0.2	-
P03891	VAR_008591	57	I	T	Polymorphism	-	-	-	-	-	0.2807765901	B	0.44	-
P03891	VAR_011351	237	L	M	Polymorphism	-	-	-	-	-	0.3168365657	B	0.37	-
P03891	VAR_011352	265	A	T	Polymorphism	-	-	-	-	-	0.2918522656	B	0.42	-
P03891	VAR_004756	259	G	S	Disease	-	-	-	-	-	0.6194024682	E	0.24	MIM:535000
P03891	VAR_011353	265	A	V	Polymorphism	-	-	-	-	-	0.2918522656	B	0.42	-
P03891	VAR_008597	185	T	A	Polymorphism	-	-	-	-	-	0.5822987556	E	0.16	-
P03891	VAR_011354	278	I	T	Polymorphism	-	-	-	-	-	0.2419514656	B	0.52	-
P03891	VAR_008590	42	P	L	Polymorphism	-	-	-	-	-	0.1955080032	B	0.61	-
P03891	VAR_008593	119	T	A	Polymorphism	-	-	-	-	-	0.4335117638	B	0.13	-
P03891	VAR_004757	331	A	T	Polymorphism	-	-	-	-	-	0.1502221525	B	0.7	-
P03891	VAR_008596	159	I	T	Polymorphism	-	-	-	-	-	0.2821759582	B	0.44	-
P03891	VAR_004758	331	A	S	Disease	-	-	-	-	-	0.1502221525	B	0.7	MIM:502500
P48960	VAR_017760	367	R	Q	Polymorphism	-	-	-	-	-	0.7941769362	E	0.59	-
P45844	VAR_012279	668	F	L	Polymorphism	-	-	-	-	-	0.2182276547	B	0.56	-
P02768	VAR_000504	25	D	V	Polymorphism	-	-	-	-	-	0.8020563126	E	0.6	-
P02768	VAR_000506	27	H	Y	Polymorphism	6hsc	A	3	0.88	E	0.625002861	E	0.25	-
P02768	VAR_014293	220	Q	L	Polymorphism	6hsc	A	196	0.28	E	0.2476330996	B	0.5	-
P02768	VAR_000505	27	H	Q	Polymorphism	6hsc	A	3	0.88	E	0.625002861	E	0.25	-
P02768	VAR_000544	594	E	K	Polymorphism	6hsc	A	570	0.65	E	0.9906753302	E	0.98	-
P02768	VAR_013014	338	D	G	Polymorphism	6hsc	A	314	0.37	E	0.949674964	E	0.9	-
P02768	VAR_000527	389	D	H	Polymorphism	6hsc	A	365	0.54	E	0.7992708683	E	0.6	-
P02768	VAR_000502	24	R	P	Polymorphism	-	-	-	-	-	0.7900114655	E	0.58	-
P02768	VAR_000510	138	R	G	Polymorphism	6hsc	A	114	0.77	E	0.9405603409	E	0.88	-
P02768	VAR_000538	560	K	E	Polymorphism	6hsc	A	536	0.07	B	0.6606882811	E	0.32	-
P02768	VAR_000524	357	E	K	Polymorphism	6hsc	A	333	0.18	B	0.1746863425	B	0.65	-
P02768	VAR_000528	389	D	V	Polymorphism	6hsc	A	365	0.54	E	0.7992708683	E	0.6	-
P02768	VAR_014295	490	K	E	Polymorphism	6hsc	A	466	0.58	E	0.9158424139	E	0.83	-
P02768	VAR_000529	396	K	E	Polymorphism	6hsc	A	372	0.75	E	0.9829820991	E	0.97	-
P02768	VAR_000522	344	A	T	Polymorphism	6hsc	A	320	0.63	E	0.8420388699	E	0.68	-
P02768	VAR_014292	215	A	V	Polymorphism	6hsc	A	191	0.12	B	0.8444085121	E	0.69	-
P02768	VAR_013016	383	K	N	Polymorphism	6hsc	A	359	0.77	E	0.9905647039	E	0.98	-
P02768	VAR_000532	400	E	Q	Polymorphism	6hsc	A	376	0.44	E	0.9499236345	E	0.9	-
P02768	VAR_000515	249	K	Q	Polymorphism	6hsc	A	225	0.53	E	0.9680331945	E	0.94	-
P02768	VAR_000542	587	D	N	Polymorphism	6hsc	A	563	0.61	E	0.8247504234	E	0.65	-
P02768	VAR_000517	292	Q	R	Polymorphism	6hsc	A	268	0.19	B	0.720995605	E	0.44	-
P02768	VAR_000545	597	K	E	Polymorphism	6hsc	A	573	0.77	E	0.96884197	E	0.94	-
P02768	VAR_013019	584	K	E	Polymorphism	6hsc	A	560	0.39	E	0.9787066579	E	0.96	-
P02768	VAR_000521	342	N	K	Polymorphism	6hsc	A	318	0.3	E	0.6954191327	E	0.39	-
P02768	VAR_000534	503	E	K	Polymorphism	6hsc	A	479	0.36	E	0.9598494768	E	0.92	-
P02768	VAR_000514	242	R	H	Disease	6hsc	A	218	0.16	B	0.4446310401	B	0.11	MIM:615999
P02768	VAR_000509	106	E	K	Polymorphism	6hsc	A	82	0.83	E	0.9185445905	E	0.84	-
P02768	VAR_014294	420	E	K	Polymorphism	6hsc	A	396	0.41	E	0.904710412	E	0.81	-
P02768	VAR_000512	152	H	R	Polymorphism	6hsc	A	128	0.83	E	0.8372633457	E	0.67	-
P02768	VAR_000508	87	D	N	Polymorphism	6hsc	A	63	0.66	E	0.5130694509	E	0.03	-
P02768	VAR_010657	73	F	Y	Polymorphism	6hsc	A	49	0.25	E	0.09449806809	B	0.81	-
P02768	VAR_000523	345	E	K	Polymorphism	6hsc	A	321	0.71	E	0.9698392153	E	0.94	-
P02768	VAR_000499	23	R	C	Polymorphism	-	-	-	-	-	0.8065508604	E	0.61	-
P02768	VAR_000540	574	D	G	Polymorphism	6hsc	A	550	0.55	E	0.9276891947	E	0.86	-
P02768	VAR_000516	264	K	E	Polymorphism	6hsc	A	240	0.27	E	0.9748378992	E	0.95	-
P02768	VAR_000530	399	D	N	Polymorphism	6hsc	A	375	0.68	E	0.9593338966	E	0.92	-
P02768	VAR_000537	529	E	K	Polymorphism	6hsc	A	505	0.66	E	0.8858332634	E	0.77	-
P02768	VAR_000533	406	E	K	Polymorphism	6hsc	A	382	0.42	E	0.9556969404	E	0.91	-
P02768	VAR_000539	565	K	E	Polymorphism	6hsc	A	541	0.52	E	0.91345191	E	0.83	-
P02768	VAR_000543	589	E	K	Polymorphism	6hsc	A	565	0.35	E	0.9211810827	E	0.84	-
P02768	VAR_000535	518	D	N	Polymorphism	6hsc	A	494	0.13	B	0.4592379928	B	0.08	-
P02768	VAR_000536	525	E	K	Polymorphism	6hsc	A	501	0.42	E	0.9358146787	E	0.87	-
P02768	VAR_013011	90	L	P	Disease	6hsc	A	66	0.13	B	0.2775205374	B	0.44	MIM:615999
P02768	VAR_000541	574	D	A	Polymorphism	6hsc	A	550	0.55	E	0.9276891947	E	0.86	-
P02768	VAR_000500	23	R	H	Polymorphism	-	-	-	-	-	0.8065508604	E	0.61	-
P02768	VAR_014291	215	A	T	Polymorphism	6hsc	A	191	0.12	B	0.8444085121	E	0.69	-
P02768	VAR_000546	598	K	N	Polymorphism	6hsc	A	574	0.67	E	0.9870727062	E	0.97	-
P02768	VAR_000525	378	E	K	Polymorphism	6hsc	A	354	0.21	E	0.5522425175	E	0.1	-
P02768	VAR_000503	24	R	Q	Polymorphism	-	-	-	-	-	0.7900114655	E	0.58	-
P02768	VAR_013013	242	R	P	Disease	6hsc	A	218	0.16	B	0.4446310401	B	0.11	MIM:615999
P02768	VAR_000526	382	E	K	Polymorphism	6hsc	A	358	0.42	E	0.9466574192	E	0.89	-
P02768	VAR_000501	24	R	L	Polymorphism	-	-	-	-	-	0.7900114655	E	0.58	-
P02768	VAR_000531	400	E	K	Polymorphism	6hsc	A	376	0.44	E	0.9499236345	E	0.9	-
P02768	VAR_013015	338	D	V	Polymorphism	6hsc	A	314	0.37	E	0.949674964	E	0.9	-
P02768	VAR_013017	434	R	C	Polymorphism	6hsc	A	410	0.23	E	0.7249336839	E	0.45	-
P02768	VAR_000520	337	K	N	Polymorphism	6hsc	A	313	0.74	E	0.9763847589	E	0.95	-
P02768	VAR_000513	201	C	F	Polymorphism	6hsc	A	177	0.18	B	0.3662824333	B	0.27	-
P02768	VAR_000518	293	D	G	Polymorphism	6hsc	A	269	1	E	0.8652852178	E	0.73	-
P02768	VAR_000507	84	E	K	Polymorphism	6hsc	A	60	0.4	E	0.8931497335	E	0.79	-
P02768	VAR_014290	121	E	G	Polymorphism	6hsc	A	97	0.69	E	0.5434117317	E	0.09	-
P02768	VAR_013018	557	V	M	Polymorphism	6hsc	A	533	0.01	B	0.1681211889	B	0.66	-
P02768	VAR_013012	146	V	E	Polymorphism	6hsc	A	122	0.61	E	0.8968402147	E	0.79	-
P02768	VAR_000511	143	E	K	Polymorphism	6hsc	A	119	0.68	E	0.9581404924	E	0.92	-
P02768	VAR_000519	300	K	N	Polymorphism	6hsc	A	276	0.56	E	0.8830909729	E	0.77	-
Q5TAX3	VAR_028402	796	D	Y	Polymorphism	-	-	-	-	-	0.6910145283	E	0.38	-
P07902	VAR_002594	201	R	H	Disease	6gqd	A	201	0.44	E	0.957793951	E	0.92	MIM:230400
P07902	VAR_068541	185	P	H	Disease	6gqd	A	185	0.06	B	0.05874526501	B	0.88	MIM:230400
P07902	VAR_002563	117	F	S	Disease	6gqd	A	117	0.75	E	0.1483982205	B	0.7	MIM:230400
P07902	VAR_002603	251	Y	C	Disease	6gqd	A	251	0	B	0.2359883487	B	0.53	MIM:230400
P07902	VAR_068535	34	Y	N	Disease	6gqd	A	34	0.35	E	0.3967091739	B	0.21	MIM:230400
P07902	VAR_008044	167	W	R	Disease	6gqd	A	167	0.03	B	0.06906527281	B	0.86	MIM:230400
P07902	VAR_072794	83	G	V	Disease	6gqd	A	83	0.62	E	0.7037859559	E	0.41	MIM:230400
P07902	VAR_068554	342	L	I	Disease	6gqd	A	342	0.94	E	0.2267520726	B	0.55	MIM:230400
P07902	VAR_002576	143	S	L	Disease	6gqd	A	143	0.37	E	0.5815989971	E	0.16	MIM:230400
P07902	VAR_068829	285	K	R	Disease	6gqd	A	285	0.03	B	0.4427417815	B	0.11	MIM:230400
P07902	VAR_002564	118	Q	H	Disease	6gqd	A	118	0.76	E	0.8851633668	E	0.77	MIM:230400
P07902	VAR_002567	125	V	A	Disease	6gqd	A	125	0.14	B	0.1246438622	B	0.75	MIM:230400
P07902	VAR_002617	320	A	T	Disease	6gqd	A	320	0	B	0.005273133516	B	0.99	MIM:230400
P07902	VAR_072799	267	L	R	Disease	6gqd	A	267	0.03	B	0.02568849921	B	0.95	MIM:230400
P07902	VAR_068540	181	S	A	Disease	6gqd	A	181	0.91	E	0.04724159837	B	0.91	MIM:230400
P07902	VAR_002551	44	V	L	Disease	6gqd	A	44	0.01	B	0.00830924511	B	0.98	MIM:230400
P07902	VAR_072801	271	E	D	Disease	6gqd	A	271	0.03	B	0.1207093894	B	0.76	MIM:230400
P07902	VAR_002626	333	R	Q	Disease	6gqd	A	333	0.21	E	0.8051126003	E	0.61	MIM:230400
P07902	VAR_008043	129	M	T	Disease	6gqd	A	129	0.02	B	0.006106048822	B	0.99	MIM:230400
P07902	VAR_002614	317	Q	H	Disease	6gqd	A	317	0	B	0.01623520255	B	0.97	MIM:230400
P07902	VAR_068531	9	Q	H	Disease	-	-	-	-	-	0.7375296354	E	0.48	MIM:230400
P07902	VAR_002559	97	N	S	Disease	6gqd	A	97	0.22	E	0.06871464849	B	0.86	MIM:230400
P07902	VAR_002554	55	G	C	Disease	6gqd	A	55	0.88	E	0.6620149612	E	0.32	MIM:230400
P07902	VAR_002578	148	R	Q	Disease	6gqd	A	148	0.21	E	0.7666223049	E	0.53	MIM:230400
P07902	VAR_002577	148	R	G	Disease	6gqd	A	148	0.21	E	0.7666223049	E	0.53	MIM:230400
P07902	VAR_002562	114	H	L	Disease	6gqd	A	114	0.61	E	0.6851101518	E	0.37	MIM:230400
P07902	VAR_002611	291	E	K	Disease	6gqd	A	291	0.67	E	0.9166384339	E	0.83	MIM:230400
P07902	VAR_068538	168	V	L	Disease	6gqd	A	168	0.13	B	0.01660698652	B	0.97	MIM:230400
P07902	VAR_002586	184	H	Q	Disease	6gqd	A	184	0.02	B	0.04894414544	B	0.9	MIM:230400
P07902	VAR_002549	32	I	N	Disease	6gqd	A	32	0.54	E	0.10642609	B	0.79	MIM:230400
P07902	VAR_068545	220	E	K	Disease	6gqd	A	220	0.2	E	0.7871329188	E	0.57	MIM:230400
P07902	VAR_068826	166	P	A	Disease	6gqd	A	166	0.31	E	0.7422882319	E	0.48	MIM:230400
P07902	VAR_002588	192	S	N	Disease	6gqd	A	192	0.04	B	0.08569222689	B	0.83	MIM:230400
P07902	VAR_002598	212	Q	H	Disease	6gqd	A	212	0.77	E	0.9616521597	E	0.92	MIM:230400
P07902	VAR_002583	171	F	S	Disease	6gqd	A	171	0.26	E	0.01255720854	B	0.97	MIM:230400
P07902	VAR_068828	185	P	L	Disease	6gqd	A	185	0.06	B	0.05874526501	B	0.88	MIM:230400
P07902	VAR_002591	198	I	M	Disease	6gqd	A	198	0.45	E	0.4228910804	B	0.15	MIM:230400
P07902	VAR_002618	323	Y	D	Disease	6gqd	A	323	0.29	E	0.1276918054	B	0.74	MIM:230400
P07902	VAR_002573	139	L	P	Disease	6gqd	A	139	0.05	B	0.02703884244	B	0.95	MIM:230400
P07902	VAR_002574	142	M	K	Disease	6gqd	A	142	0.01	B	0.0176269412	B	0.96	MIM:230400
P07902	VAR_068553	327	L	P	Disease	6gqd	A	327	0.17	B	0.7522113323	E	0.5	MIM:230400
P07902	VAR_002552	44	V	M	Disease	6gqd	A	44	0.01	B	0.00830924511	B	0.98	MIM:230400
P07902	VAR_002593	199	A	T	Disease	6gqd	A	199	0.02	B	0.06027847528	B	0.88	MIM:230400
P07902	VAR_002572	138	T	M	Disease	6gqd	A	138	0.25	E	0.627797246	E	0.26	MIM:230400
P07902	VAR_002605	258	R	C	Disease	6gqd	A	258	0.4	E	0.6475331187	E	0.3	MIM:230400
P07902	VAR_002587	188	Q	R	Disease	6gqd	A	188	0.23	E	0.008952081203	B	0.98	MIM:230400
P07902	VAR_008042	45	S	L	Disease	6gqd	A	45	0.12	B	0.01559522748	B	0.97	MIM:230400
P07902	VAR_068546	223	R	S	Disease	6gqd	A	223	0.48	E	0.899926424	E	0.8	MIM:230400
P07902	VAR_002612	308	E	K	Disease	6gqd	A	308	0.63	E	0.9485319853	E	0.9	MIM:230400
P07902	VAR_002610	289	L	R	Disease	6gqd	A	289	0.09	B	0.2584875822	B	0.48	MIM:230400
P07902	VAR_002601	231	R	H	Disease	6gqd	A	231	0.01	B	0.2640738189	B	0.47	MIM:230400
P07902	VAR_002600	226	L	P	Disease	6gqd	A	226	0.34	E	0.5662392974	E	0.13	MIM:230400
P07902	VAR_002589	194	F	L	Disease	6gqd	A	194	0.48	E	0.4710810483	B	0.06	MIM:230400
P07902	VAR_002615	317	Q	R	Disease	6gqd	A	317	0	B	0.01623520255	B	0.97	MIM:230400
P07902	VAR_002609	285	K	N	Disease	6gqd	A	285	0.03	B	0.4427417815	B	0.11	MIM:230400
P07902	VAR_023329	135	S	W	Disease	6gqd	A	135	0.04	B	0.1152385473	B	0.77	MIM:230400
P07902	VAR_002566	123	R	Q	Disease	6gqd	A	123	0.3	E	0.6374027133	E	0.27	MIM:230400
P07902	VAR_023328	51	R	Q	Disease	6gqd	A	51	0.95	E	0.2623534203	B	0.48	MIM:230400
P07902	VAR_023330	229	K	N	Disease	6gqd	A	229	0.72	E	0.9746121168	E	0.95	MIM:230400
P07902	VAR_068533	28	D	H	Disease	6gqd	A	28	0.36	E	0.8571273088	E	0.71	MIM:230400
P07902	VAR_068550	278	I	N	Disease	6gqd	A	278	0.02	B	0.02451750636	B	0.95	MIM:230400
P07902	VAR_002621	325	P	L	Disease	6gqd	A	325	0.01	B	0.3021532595	B	0.4	MIM:230400
P07902	VAR_008047	272	R	G	Disease	6gqd	A	272	0.15	B	0.1330209672	B	0.73	MIM:230400
P07902	VAR_068547	227	L	P	Disease	6gqd	A	227	0.55	E	0.8896085024	E	0.78	MIM:230400
P07902	VAR_068536	112	S	R	Disease	6gqd	A	112	0.28	E	0.8549077511	E	0.71	MIM:230400
P07902	VAR_002548	28	D	Y	Disease	6gqd	A	28	0.36	E	0.8571273088	E	0.71	MIM:230400
P07902	VAR_068555	345	A	D	Disease	6gqd	A	345	0.13	B	0.4138596058	B	0.17	MIM:230400
P07902	VAR_002628	334	K	R	Disease	6gqd	A	334	0.11	B	0.8609101772	E	0.72	MIM:230400
P07902	VAR_002555	62	L	M	Polymorphism	6gqd	A	62	0.67	E	0.7407677174	E	0.48	-
P07902	VAR_002606	259	R	W	Disease	6gqd	A	259	0.4	E	0.8077843189	E	0.62	MIM:230400
P07902	VAR_002595	203	E	K	Disease	6gqd	A	203	0.22	E	0.4650423825	B	0.07	MIM:230400
P07902	VAR_002582	154	W	G	Disease	6gqd	A	154	0.01	B	0.009631186724	B	0.98	MIM:230400
P07902	VAR_002584	179	G	D	Disease	6gqd	A	179	0.77	E	0.06955844164	B	0.86	MIM:230400
P07902	VAR_068532	23	T	A	Disease	-	-	-	-	-	0.8333271742	E	0.67	MIM:230400
P07902	VAR_002560	98	D	N	Disease	6gqd	A	98	0.29	E	0.8328610659	E	0.67	MIM:230400
P07902	VAR_068534	33	R	H	Disease	6gqd	A	33	0.03	B	0.08260071278	B	0.83	MIM:230400
P07902	VAR_068543	192	S	G	Disease	6gqd	A	192	0.04	B	0.08569222689	B	0.83	MIM:230400
P07902	VAR_002561	113	D	N	Disease	6gqd	A	113	0.57	E	0.9332580566	E	0.87	MIM:230400
P07902	VAR_068552	291	E	V	Disease	6gqd	A	291	0.67	E	0.9166384339	E	0.83	MIM:230400
P07902	VAR_023331	252	Q	H	Disease	6gqd	A	252	0.04	B	0.09815770388	B	0.8	MIM:230400
P07902	VAR_002592	198	I	T	Disease	6gqd	A	198	0.45	E	0.4228910804	B	0.15	MIM:230400
P07902	VAR_002570	132	H	Y	Disease	6gqd	A	132	0.08	B	0.09757873416	B	0.8	MIM:230400
P07902	VAR_002597	209	Y	S	Disease	6gqd	A	209	0.27	E	0.2042483687	B	0.59	MIM:230400
P07902	VAR_002580	150	V	L	Disease	6gqd	A	150	0	B	0.004845380783	B	0.99	MIM:230400
P07902	VAR_002557	74	L	P	Disease	6gqd	A	74	0.11	B	0.1216427386	B	0.76	MIM:230400
P07902	VAR_002571	135	S	L	Disease	6gqd	A	135	0.04	B	0.1152385473	B	0.77	MIM:230400
P07902	VAR_068830	333	R	L	Disease	6gqd	A	333	0.21	E	0.8051126003	E	0.61	MIM:230400
P07902	VAR_002613	314	N	D	Disease	-	-	-	-	-	0.4894589782	B	0.02	MIM:230400
P07902	VAR_002630	344	Q	K	Disease	6gqd	A	344	0.31	E	0.8003178239	E	0.6	MIM:230400
P07902	VAR_002553	51	R	L	Disease	6gqd	A	51	0.95	E	0.2623534203	B	0.48	MIM:230400
P07902	VAR_002608	282	L	V	Disease	6gqd	A	282	0.01	B	0.005324661732	B	0.99	MIM:230400
P07902	VAR_072797	231	R	C	Disease	6gqd	A	231	0.01	B	0.2640738189	B	0.47	MIM:230400
P07902	VAR_002579	148	R	W	Disease	6gqd	A	148	0.21	E	0.7666223049	E	0.53	MIM:230400
P07902	VAR_068542	185	P	S	Disease	6gqd	A	185	0.06	B	0.05874526501	B	0.88	MIM:230400
P07902	VAR_072793	33	R	P	Disease	6gqd	A	33	0.03	B	0.08260071278	B	0.83	MIM:230400
P07902	VAR_002627	333	R	W	Disease	6gqd	A	333	0.21	E	0.8051126003	E	0.61	MIM:230400
P07902	VAR_002565	123	R	G	Disease	6gqd	A	123	0.3	E	0.6374027133	E	0.27	MIM:230400
P07902	VAR_002625	333	R	G	Disease	6gqd	A	333	0.21	E	0.8051126003	E	0.61	MIM:230400
P07902	VAR_068539	170	I	T	Disease	6gqd	A	170	0.02	B	0.01200699806	B	0.98	MIM:230400
P07902	VAR_002550	38	Q	P	Disease	6gqd	A	38	0.09	B	0.6663730741	E	0.33	MIM:230400
P07902	VAR_002556	67	R	C	Disease	6gqd	A	67	0.46	E	0.9359719157	E	0.87	MIM:230400
P07902	VAR_002569	130	C	Y	Disease	6gqd	A	130	0	B	0.006866961718	B	0.99	MIM:230400
P07902	VAR_008048	294	F	Y	Disease	6gqd	A	294	0	B	0.2551057339	B	0.49	MIM:230400
P07902	VAR_072796	175	G	D	Disease	6gqd	A	175	0.31	E	0.1824924648	B	0.64	MIM:230400
P07902	VAR_002596	209	Y	C	Disease	6gqd	A	209	0.27	E	0.2042483687	B	0.59	MIM:230400
P07902	VAR_002590	195	L	P	Disease	6gqd	A	195	0.29	E	0.1167380214	B	0.77	MIM:230400
P07902	VAR_068824	89	Y	H	Disease	6gqd	A	89	0.1	B	0.5736071467	E	0.15	MIM:230400
P07902	VAR_002604	251	Y	S	Disease	6gqd	A	251	0	B	0.2359883487	B	0.53	MIM:230400
P07902	VAR_002558	81	A	T	Disease	6gqd	A	81	0.69	E	0.7386987805	E	0.48	MIM:230400
P07902	VAR_008045	204	R	P	Disease	6gqd	A	204	0.51	E	0.9672702551	E	0.93	MIM:230400
P07902	VAR_002581	151	V	A	Disease	6gqd	A	151	0	B	0.00684902072	B	0.99	MIM:230400
P07902	VAR_068827	181	S	F	Disease	6gqd	A	181	0.91	E	0.04724159837	B	0.91	MIM:230400
P07902	VAR_002568	127	K	E	Disease	6gqd	A	127	0.19	B	0.1475472152	B	0.7	MIM:230400
P07902	VAR_002629	336	M	L	Disease	6gqd	A	336	0.3	E	0.1565695703	B	0.69	MIM:230400
P07902	VAR_002623	329	S	F	Disease	6gqd	A	329	0.28	E	0.6060935855	E	0.21	MIM:230400
P07902	VAR_002631	350	T	A	Disease	6gqd	A	350	0.05	B	0.7012047172	E	0.4	MIM:230400
P07902	VAR_002619	323	Y	H	Disease	6gqd	A	323	0.29	E	0.1276918054	B	0.74	MIM:230400
P07902	VAR_068549	265	P	A	Disease	6gqd	A	265	0.22	E	0.7769024372	E	0.55	MIM:230400
P07902	VAR_068825	103	Q	R	Disease	6gqd	A	103	0.53	E	0.6016184092	E	0.2	MIM:230400
P07902	VAR_002620	324	P	S	Disease	6gqd	A	324	0	B	0.04990518093	B	0.9	MIM:230400
P07902	VAR_068548	259	R	Q	Disease	6gqd	A	259	0.4	E	0.8077843189	E	0.62	MIM:230400
P07902	VAR_072800	267	L	V	Disease	6gqd	A	267	0.03	B	0.02568849921	B	0.95	MIM:230400
P07902	VAR_002624	330	A	V	Disease	6gqd	A	330	0.39	E	0.8040308952	E	0.61	MIM:230400
P07902	VAR_002607	262	R	P	Disease	6gqd	A	262	0.27	E	0.9190531373	E	0.84	MIM:230400
P07902	VAR_002599	217	L	P	Disease	6gqd	A	217	0.07	B	0.07277071476	B	0.85	MIM:230400
P07902	VAR_072798	244	P	S	Disease	6gqd	A	244	0.02	B	0.1725507081	B	0.65	MIM:230400
P07902	VAR_002575	142	M	V	Disease	6gqd	A	142	0.01	B	0.0176269412	B	0.96	MIM:230400
P07902	VAR_002616	319	H	Q	Disease	6gqd	A	319	0	B	0.01144331694	B	0.98	MIM:230400
P07902	VAR_002622	328	R	H	Disease	6gqd	A	328	0.46	E	0.8269954324	E	0.65	MIM:230400
P07902	VAR_068537	132	H	Q	Disease	6gqd	A	132	0.08	B	0.09757873416	B	0.8	MIM:230400
P07902	VAR_072795	142	M	T	Disease	6gqd	A	142	0.01	B	0.0176269412	B	0.96	MIM:230400
P07902	VAR_068551	289	L	F	Disease	6gqd	A	289	0.09	B	0.2584875822	B	0.48	MIM:230400
P07902	VAR_068544	201	R	C	Disease	6gqd	A	201	0.44	E	0.957793951	E	0.92	MIM:230400
P07902	VAR_002585	183	P	T	Disease	6gqd	A	183	0.54	E	0.1733542979	B	0.65	MIM:230400
P07902	VAR_002602	249	W	R	Disease	6gqd	A	249	0.2	E	0.1394477189	B	0.72	MIM:230400
P08559	VAR_004963	302	R	H	Disease	2ozl	A	273	0.04	B	0.5312643051	E	0.06	MIM:312170
P08559	VAR_010238	10	R	P	Disease	-	-	-	-	-	0.4545897245	B	0.09	MIM:312170
P08559	VAR_004951	162	G	R	Disease	2ozl	A	133	0	B	0.07263872027	B	0.85	MIM:312170
P08559	VAR_004950	113	H	D	Disease	2ozl	A	84	0.09	B	0.1285891235	B	0.74	MIM:312170
P08559	VAR_004956	217	P	L	Disease	2ozl	A	188	0.11	B	0.5923383236	E	0.18	MIM:312170
P08559	VAR_004960	263	R	Q	Disease	2ozl	A	234	0	B	0.3158938289	B	0.37	MIM:312170
P08559	VAR_004952	167	V	M	Disease	2ozl	A	138	0.42	E	0.03692156076	B	0.93	MIM:312170
P08559	VAR_004961	292	H	L	Disease	2ozl	A	263	0.13	B	0.269772768	B	0.46	MIM:312170
P08559	VAR_004959	263	R	G	Disease	2ozl	A	234	0	B	0.3158938289	B	0.37	MIM:312170
P08559	VAR_004954	205	F	L	Disease	2ozl	A	176	0.37	E	0.03618329763	B	0.93	MIM:312170
P08559	VAR_021056	315	D	N	Disease	2ozl	A	286	0.08	B	0.4610618949	B	0.08	MIM:312170
P08559	VAR_004957	231	T	A	Disease	2ozl	A	202	0.37	E	0.245312959	B	0.51	MIM:312170
P08559	VAR_050436	333	E	D	Polymorphism	2ozl	A	304	0.62	E	0.9905157089	E	0.98	-
P08559	VAR_004962	302	R	C	Disease	2ozl	A	273	0.04	B	0.5312643051	E	0.06	MIM:312170
P08559	VAR_004949	72	R	C	Disease	2ozl	A	43	0.09	B	0.1415788233	B	0.72	MIM:312170
P08559	VAR_021055	288	R	H	Disease	2ozl	A	259	0	B	0.1997853816	B	0.6	MIM:312170
P08559	VAR_004958	258	D	A	Disease	2ozl	A	229	0.04	B	0.2614446878	B	0.48	MIM:312170
P08559	VAR_004953	199	A	T	Disease	2ozl	A	170	0.01	B	0.1164616048	B	0.77	MIM:312170
P08559	VAR_021054	282	M	L	Polymorphism	2ozl	A	253	0.01	B	0.00243934989	B	1	-
P08559	VAR_021053	243	Y	N	Disease	2ozl	A	214	0.09	B	0.4182947278	B	0.16	MIM:312170
P08559	VAR_004955	210	M	V	Disease	2ozl	A	181	0.41	E	0.01579144597	B	0.97	MIM:312170
P08559	VAR_004966	378	R	H	Disease	2ozl	A	349	0.7	E	0.8659225702	E	0.73	MIM:312170
P05771	VAR_042306	588	P	H	Polymorphism	-	-	-	-	-	0.8388260603	E	0.68	-
P02765	VAR_002389	256	S	T	Polymorphism	-	-	-	-	-	0.6452810168	E	0.29	-
P02765	VAR_012475	317	R	C	Polymorphism	-	-	-	-	-	0.7155811787	E	0.43	-
P02765	VAR_002388	248	M	T	Polymorphism	-	-	-	-	-	0.8249728084	E	0.65	-
P02765	VAR_012474	276	D	N	Polymorphism	-	-	-	-	-	0.8992733955	E	0.8	-
P02765	VAR_055802	142	V	L	Polymorphism	-	-	-	-	-	0.2533480823	B	0.49	-
P02766	VAR_007570	78	L	H	Disease	6sug	A	58	0.12	B	0.4478272498	B	0.1	MIM:105210
P02766	VAR_007551	44	P	S	Disease	6sug	A	24	0.32	E	0.3860197067	B	0.23	MIM:105210
P02766	VAR_038971	64	F	S	Disease	6sug	A	44	0.16	B	0.5246669054	E	0.05	MIM:105210
P02766	VAR_010659	109	E	K	Disease	6sug	A	89	0.59	E	0.9617301226	E	0.92	MIM:105210
P02766	VAR_007563	67	G	V	Disease	6sug	A	47	0.32	E	0.3388667703	B	0.32	MIM:105210
P02766	VAR_038986	140	A	S	Disease	6sug	A	120	0.58	E	0.5018751025	E	0	MIM:105210
P02766	VAR_007550	40	V	I	Disease	6sug	A	20	0.66	E	0.6613003016	E	0.32	MIM:105210
P02766	VAR_007558	62	E	G	Disease	6sug	A	42	0.57	E	0.8899176121	E	0.78	MIM:105210
P02766	VAR_007565	70	S	I	Disease	6sug	A	50	0.39	E	0.6948626041	E	0.39	MIM:105210
P02766	VAR_038967	58	D	A	Disease	6sug	A	38	0.69	E	0.9702458382	E	0.94	MIM:105210
P02766	VAR_007593	129	A	T	Disease	6sug	A	109	0.05	B	0.02238944173	B	0.96	MIM:145680
P02766	VAR_007556	53	F	L	Disease	6sug	A	33	0.18	B	0.4333437085	B	0.13	MIM:105210
P02766	VAR_007581	94	D	H	Polymorphism	6sug	A	74	0.12	B	0.7771395445	E	0.55	-
P02766	VAR_007554	50	V	M	Disease	6sug	A	30	0	B	0.02488285303	B	0.95	MIM:105210
P02766	VAR_007595	134	Y	C	Disease	6sug	A	114	0.75	E	0.6952742338	E	0.39	MIM:105210
P02766	VAR_007594	131	L	M	Disease	6sug	A	111	0.01	B	0.05570498109	B	0.89	MIM:105210
P02766	VAR_038979	98	Y	F	Disease	6sug	A	78	0.05	B	0.1787166893	B	0.64	MIM:105210
P02766	VAR_007582	97	S	Y	Disease	6sug	A	77	0.62	E	0.8125212193	E	0.63	MIM:105210
P02766	VAR_007587	111	A	S	Disease	6sug	A	91	0	B	0.02857932448	B	0.94	MIM:105210
P02766	VAR_038978	81	E	G	Disease	6sug	A	61	0.69	E	0.9769970775	E	0.95	MIM:105210
P02766	VAR_007564	69	T	A	Disease	6sug	A	49	0.01	B	0.2454140186	B	0.51	MIM:105210
P02766	VAR_007586	110	H	N	Polymorphism	6sug	A	90	0.3	E	0.8764497042	E	0.75	-
P02766	VAR_007585	109	E	Q	Disease	6sug	A	89	0.59	E	0.9617301226	E	0.92	MIM:105210
P02766	VAR_007590	122	P	R	Polymorphism	6sug	A	102	0.49	E	0.9434547424	E	0.89	-
P02766	VAR_010658	48	V	M	Disease	6sug	A	28	0.01	B	0.01848515868	B	0.96	MIM:105210
P02766	VAR_007578	90	K	N	Disease	6sug	A	70	0.12	B	0.816758275	E	0.63	MIM:105210
P02766	VAR_007568	74	E	G	Disease	6sug	A	54	0.22	E	0.7945414782	E	0.59	MIM:105210
P02766	VAR_007552	50	V	A	Disease	6sug	A	30	0	B	0.02488285303	B	0.95	MIM:105210
P02766	VAR_038984	126	T	N	Disease	6sug	A	106	0.29	E	0.3359408081	B	0.33	MIM:105210
P02766	VAR_007589	121	G	S	Polymorphism	6sug	A	101	0.32	E	0.9091111422	E	0.82	-
P02766	VAR_007588	117	A	G	Disease	6sug	A	97	0	B	0.07253396511	B	0.85	MIM:105210
P02766	VAR_007557	56	A	P	Disease	6sug	A	36	0.23	E	0.802675724	E	0.61	MIM:105210
P02766	VAR_007598	134	Y	H	Disease	6sug	A	114	0.75	E	0.6952742338	E	0.39	MIM:115430
P02766	VAR_038972	65	A	S	Disease	6sug	A	45	0.2	E	0.5186424255	E	0.04	MIM:105210
P02766	VAR_038969	61	W	L	Disease	6sug	A	41	0.36	E	0.511939764	E	0.02	MIM:105210
P02766	VAR_007547	30	C	R	Disease	6sug	A	10	0.61	E	0.1551869512	B	0.69	MIM:105210
P02766	VAR_038968	58	D	V	Disease	6sug	A	38	0.69	E	0.9702458382	E	0.94	MIM:105210
P02766	VAR_007584	104	I	S	Disease	6sug	A	84	0.43	E	0.7619963884	E	0.52	MIM:105210
P02766	VAR_038974	69	T	I	Disease	6sug	A	49	0.01	B	0.2454140186	B	0.51	MIM:105210
P02766	VAR_007599	139	T	M	Polymorphism	6sug	A	119	0.58	E	0.4353362322	B	0.13	-
P02766	VAR_038987	142	V	A	Disease	6sug	A	122	0.55	E	0.6083999872	E	0.22	MIM:105210
P02766	VAR_038961	43	S	N	Disease	6sug	A	23	0.27	E	0.6964449286	E	0.39	MIM:105210
P02766	VAR_038975	73	G	E	Disease	6sug	A	53	0	B	0.2014600039	B	0.6	MIM:105210
P02766	VAR_038970	62	E	D	Disease	6sug	A	42	0.57	E	0.8899176121	E	0.78	MIM:105210
P02766	VAR_007573	80	T	A	Disease	6sug	A	60	0.55	E	0.8738702536	E	0.75	MIM:105210
P02766	VAR_038983	124	R	H	Polymorphism	6sug	A	104	0.52	E	0.7164248228	E	0.43	-
P02766	VAR_007596	136	Y	S	Disease	6sug	A	116	0.35	E	0.4158579409	B	0.17	MIM:105210
P02766	VAR_007579	91	V	A	Disease	6sug	A	71	0	B	0.01133453846	B	0.98	MIM:105210
P02766	VAR_038965	54	R	T	Disease	6sug	A	34	0.29	E	0.8800000548	E	0.76	MIM:105210
P02766	VAR_007576	88	I	L	Disease	6sug	A	68	0.31	E	0.839984417	E	0.68	MIM:105210
P02766	VAR_038960	33	M	I	Polymorphism	6sug	A	13	0.15	B	0.6534572244	E	0.31	-
P02766	VAR_007569	75	L	P	Disease	6sug	A	55	0.08	B	0.04232224822	B	0.92	MIM:105210
P02766	VAR_038973	67	G	E	Disease	6sug	A	47	0.32	E	0.3388667703	B	0.32	MIM:105210
P02766	VAR_007583	104	I	N	Disease	6sug	A	84	0.43	E	0.7619963884	E	0.52	MIM:105210
P02766	VAR_007561	67	G	A	Disease	6sug	A	47	0.32	E	0.3388667703	B	0.32	MIM:105210
P02766	VAR_038980	104	I	T	Disease	6sug	A	84	0.43	E	0.7619963884	E	0.52	MIM:105210
P02766	VAR_038976	74	E	K	Disease	6sug	A	54	0.22	E	0.7945414782	E	0.59	MIM:105210
P02766	VAR_007575	84	F	L	Disease	6sug	A	64	0.04	B	0.1530887187	B	0.69	MIM:105210
P02766	VAR_007546	26	G	S	Polymorphism	-	-	-	-	-	0.7334693074	E	0.47	-
P02766	VAR_038966	55	K	N	Disease	6sug	A	35	0.31	E	0.8945155144	E	0.79	MIM:105210
P02766	VAR_007577	89	Y	H	Disease	6sug	A	69	0	B	0.08928799629	B	0.82	MIM:105210
P02766	VAR_038982	117	A	S	Disease	6sug	A	97	0	B	0.07253396511	B	0.85	MIM:105210
P02766	VAR_007560	65	A	T	Disease	6sug	A	45	0.2	E	0.5186424255	E	0.04	MIM:105210
P02766	VAR_038988	144	N	S	Disease	6sug	A	124	0.67	E	0.8174079657	E	0.63	MIM:105210
P02766	VAR_007567	72	S	P	Disease	6sug	A	52	0.45	E	0.9204413295	E	0.84	MIM:105210
P02766	VAR_007553	50	V	L	Disease	6sug	A	30	0	B	0.02488285303	B	0.95	MIM:105210
P02766	VAR_007574	81	E	K	Disease	6sug	A	61	0.69	E	0.9769970775	E	0.95	MIM:105210
P02766	VAR_038959	32	L	P	Disease	6sug	A	12	0	B	0.04534524679	B	0.91	MIM:105210
P02766	VAR_007555	53	F	I	Disease	6sug	A	33	0.18	B	0.4333437085	B	0.13	MIM:105210
P02766	VAR_007580	93	I	V	Disease	6sug	A	73	0	B	0.03206801414	B	0.94	MIM:105210
P02766	VAR_007548	38	D	E	Disease	6sug	A	18	0.01	B	0.239561677	B	0.52	MIM:105210
P02766	VAR_038962	50	V	G	Disease	6sug	A	30	0	B	0.02488285303	B	0.95	MIM:105210
P02766	VAR_007571	78	L	R	Disease	6sug	A	58	0.12	B	0.4478272498	B	0.1	MIM:105210
P02766	VAR_038964	53	F	V	Disease	6sug	A	33	0.18	B	0.4333437085	B	0.13	MIM:105210
P02766	VAR_007559	65	A	D	Disease	6sug	A	45	0.2	E	0.5186424255	E	0.04	MIM:105210
P02766	VAR_007572	79	T	K	Disease	6sug	A	59	0.11	B	0.5221288204	E	0.04	MIM:105210
P02766	VAR_007591	124	R	C	Polymorphism	6sug	A	104	0.52	E	0.7164248228	E	0.43	-
P02766	VAR_007562	67	G	R	Disease	6sug	A	47	0.32	E	0.3388667703	B	0.32	MIM:105210
P02766	VAR_038977	75	L	Q	Disease	6sug	A	55	0.08	B	0.04232224822	B	0.92	MIM:105210
P02766	VAR_038985	127	I	M	Disease	6sug	A	107	0.01	B	0.03183835745	B	0.94	MIM:105210
P02766	VAR_007592	127	I	V	Disease	6sug	A	107	0.01	B	0.03183835745	B	0.94	MIM:105210
P02766	VAR_007600	142	V	I	Disease	6sug	A	122	0.55	E	0.6083999872	E	0.22	MIM:105210
P02766	VAR_007549	38	D	G	Disease	6sug	A	18	0.01	B	0.239561677	B	0.52	MIM:105210
P02766	VAR_007566	70	S	R	Disease	6sug	A	50	0.39	E	0.6948626041	E	0.39	MIM:105210
Q9UQ07	VAR_042014	248	P	S	Polymorphism	-	-	-	-	-	0.4203386307	B	0.16	-
Q9UQ07	VAR_042011	38	R	H	Polymorphism	-	-	-	-	-	0.8990283012	E	0.8	-
Q9UQ07	VAR_024576	398	Q	R	Polymorphism	-	-	-	-	-	0.7734774351	E	0.55	-
Q9UQ07	VAR_042013	230	K	R	Polymorphism	-	-	-	-	-	0.7411597967	E	0.48	-
Q9UQ07	VAR_042012	86	D	N	Polymorphism	-	-	-	-	-	0.4136251807	B	0.17	-
Q9UQ07	VAR_070930	217	V	I	Polymorphism	-	-	-	-	-	0.4023841023	B	0.2	-
Q9UJ70	VAR_029763	38	W	R	Polymorphism	2ch5	A	38	0.67	E	0.6635924578	E	0.33	-
Q9UJ70	VAR_029764	60	A	V	Polymorphism	2ch5	A	60	0.17	B	0.3491405845	B	0.3	-
Q9UQ03	VAR_058323	238	L	V	Polymorphism	-	-	-	-	-	0.002097815275	B	1	-
Q9UJ72	VAR_030786	71	M	L	Polymorphism	-	-	-	-	-	0.02676901221	B	0.95	-
Q15165	VAR_006045	148	A	G	Polymorphism	-	-	-	-	-	0.8739956617	E	0.75	-
Q15165	VAR_020786	172	V	L	Polymorphism	-	-	-	-	-	0.2244984508	B	0.55	-
Q15165	VAR_006046	311	S	C	Polymorphism	-	-	-	-	-	0.8511488438	E	0.7	-
Q15166	VAR_021082	146	E	K	Polymorphism	-	-	-	-	-	0.8561474085	E	0.71	-
Q15166	VAR_021083	179	A	D	Polymorphism	-	-	-	-	-	0.001695811749	B	1	-
Q9UJ78	VAR_025509	137	C	F	Polymorphism	-	-	-	-	-	0.3385189474	B	0.32	-
Q9UJ78	VAR_025508	125	I	V	Polymorphism	-	-	-	-	-	0.2791877389	B	0.44	-
Q9UJ78	VAR_062160	231	T	A	Polymorphism	-	-	-	-	-	0.7371208072	E	0.47	-
A3KN83	VAR_037911	728	S	N	Polymorphism	-	-	-	-	-	0.6159223318	E	0.23	-
A3KN83	VAR_057794	729	S	N	Polymorphism	-	-	-	-	-	0.3340857327	B	0.33	-
B2RXH2	VAR_063405	258	F	S	Polymorphism	-	-	-	-	-	0.03199747205	B	0.94	-
B2RXH2	VAR_063402	26	A	T	Polymorphism	-	-	-	-	-	0.9149731398	E	0.83	-
B2RXH2	VAR_063403	42	Q	R	Polymorphism	-	-	-	-	-	0.7356055379	E	0.47	-
B2RXH2	VAR_063404	113	Q	R	Polymorphism	-	-	-	-	-	0.8464431167	E	0.69	-
O15254	VAR_030803	497	D	N	Polymorphism	-	-	-	-	-	0.9584208727	E	0.92	-
O15254	VAR_030802	34	E	A	Polymorphism	-	-	-	-	-	0.7252595425	E	0.45	-
O15255	VAR_037283	152	S	W	Polymorphism	-	-	-	-	-	0.5293983817	E	0.06	-
Q8N568	VAR_040443	583	I	V	Polymorphism	-	-	-	-	-	0.09197553992	B	0.82	-
Q8N568	VAR_040442	372	R	H	Polymorphism	-	-	-	-	-	0.7490893006	E	0.5	-
Q8N568	VAR_040441	119	G	C	Polymorphism	-	-	-	-	-	0.03634735942	B	0.93	-
P60153	VAR_052197	148	F	S	Polymorphism	-	-	-	-	-	0.7364763021	E	0.47	-
P60153	VAR_034473	204	S	P	Polymorphism	-	-	-	-	-	0.9089849591	E	0.82	-
P59282	VAR_059147	133	R	L	Polymorphism	-	-	-	-	-	0.4944011271	B	0.01	-
Q6NZI2	VAR_034416	193	E	Q	Polymorphism	-	-	-	-	-	0.941547811	E	0.88	-
P20813	VAR_016929	487	R	C	Polymorphism	5ufg	A	487	0.38	E	0.9012755752	E	0.8	-
P20813	VAR_025208	29	R	S	Polymorphism	-	-	-	-	-	0.873277247	E	0.75	-
P20813	VAR_025206	26	T	S	Polymorphism	-	-	-	-	-	0.5954034925	E	0.19	-
P20813	VAR_025207	28	D	G	Polymorphism	-	-	-	-	-	0.8956954479	E	0.79	-
P20813	VAR_016928	259	S	R	Polymorphism	5ufg	A	259	0.77	E	0.902089715	E	0.8	-
P20813	VAR_016925	172	Q	H	Polymorphism	5ufg	A	172	0.03	B	0.2427666783	B	0.51	-
P20813	VAR_016924	167	P	A	Polymorphism	5ufg	A	167	0.01	B	0.08642560244	B	0.83	-
P20813	VAR_016926	262	K	R	Polymorphism	-	-	-	-	-	0.9306503534	E	0.86	-
P20813	VAR_023563	21	Q	L	Polymorphism	-	-	-	-	-	0.3933717012	B	0.21	-
P20813	VAR_023564	46	M	V	Polymorphism	5ufg	A	46	0.17	B	0.07689216733	B	0.85	-
P20813	VAR_023566	140	R	Q	Polymorphism	5ufg	A	140	0.34	E	0.9067630768	E	0.81	-
P20813	VAR_023565	99	G	E	Polymorphism	5ufg	A	99	0.05	B	0.5741608143	E	0.15	-
P20813	VAR_025210	306	T	S	Polymorphism	5ufg	A	306	0.06	B	0.0105600059	B	0.98	-
P20813	VAR_025209	289	N	K	Polymorphism	5ufg	A	289	0.19	B	0.1248000562	B	0.75	-
P20813	VAR_023567	391	I	N	Polymorphism	5ufg	A	391	0	B	0.02361649275	B	0.95	-
P20813	VAR_016948	139	K	E	Polymorphism	5ufg	A	139	0.49	E	0.8512887955	E	0.7	-
P20813	VAR_016927	22	R	C	Polymorphism	-	-	-	-	-	0.6238817573	E	0.25	-
P20813	VAR_033819	29	R	P	Polymorphism	-	-	-	-	-	0.873277247	E	0.75	-
P20813	VAR_024716	328	I	T	Polymorphism	5ufg	A	328	0	B	0.02407079935	B	0.95	-
Q86XA0	VAR_039343	141	L	V	Polymorphism	-	-	-	-	-	0.0602889359	B	0.88	-
P29401	VAR_077030	318	R	C	Disease	4kxv	A	318	0.17	B	0.1861698926	B	0.63	MIM:617044
P29401	VAR_052634	181	I	V	Polymorphism	4kxv	A	181	0	B	0.002321392298	B	1	-
P29400	VAR_001920	219	G	S	Disease	-	-	-	-	-	0.3471955359	B	0.31	MIM:301050
P29400	VAR_011247	632	G	D	Disease	-	-	-	-	-	0.3718198538	B	0.26	MIM:301050
P29400	VAR_011249	681	G	D	Disease	-	-	-	-	-	0.2879089117	B	0.42	MIM:301050
P29400	VAR_001929	383	G	D	Disease	-	-	-	-	-	0.4717730582	B	0.06	MIM:301050
P29400	VAR_001930	400	G	E	Disease	-	-	-	-	-	0.6312378645	E	0.26	MIM:301050
P29400	VAR_001943	638	G	V	Disease	-	-	-	-	-	0.3121852279	B	0.38	MIM:301050
P29400	VAR_001939	521	G	C	Disease	-	-	-	-	-	0.2842723429	B	0.43	MIM:301050
P29400	VAR_001953	869	G	R	Disease	-	-	-	-	-	0.2788560987	B	0.44	MIM:301050
P29400	VAR_011230	412	G	V	Disease	-	-	-	-	-	0.3082086742	B	0.38	MIM:301050
P29400	VAR_011275	1158	G	R	Disease	-	-	-	-	-	0.1757603586	B	0.65	MIM:301050
P29400	VAR_001923	325	G	E	Disease	-	-	-	-	-	0.1583807468	B	0.68	MIM:301050
P29400	VAR_011286	1428	L	M	Polymorphism	-	-	-	-	-	0.4760987461	B	0.05	-
P29400	VAR_007998	635	G	D	Disease	-	-	-	-	-	0.3014641404	B	0.4	MIM:301050
P29400	VAR_001919	216	G	R	Disease	-	-	-	-	-	0.3676808178	B	0.26	MIM:301050
P29400	VAR_001970	1563	R	Q	Disease	-	-	-	-	-	0.1073593497	B	0.79	MIM:301050
P29400	VAR_001947	684	G	V	Disease	-	-	-	-	-	0.2974265814	B	0.41	MIM:301050
P29400	VAR_008006	878	G	R	Disease	-	-	-	-	-	0.284486264	B	0.43	MIM:301050
P29400	VAR_008010	1211	G	R	Disease	-	-	-	-	-	0.2289136946	B	0.54	MIM:301050
P29400	VAR_001957	1143	G	D	Disease	-	-	-	-	-	0.3117737174	B	0.38	MIM:301050
P29400	VAR_001914	54	G	D	Disease	-	-	-	-	-	0.2653022707	B	0.47	MIM:301050
P29400	VAR_011256	822	G	R	Disease	-	-	-	-	-	0.1498328447	B	0.7	MIM:301050
P29400	VAR_011274	1086	G	D	Disease	-	-	-	-	-	0.2480217218	B	0.5	MIM:301050
P29400	VAR_011235	491	G	E	Disease	-	-	-	-	-	0.2028968036	B	0.59	MIM:301050
P29400	VAR_011233	420	G	V	Disease	-	-	-	-	-	0.2735837698	B	0.45	MIM:301050
P29400	VAR_071932	123	G	E	Disease	-	-	-	-	-	0.2666847706	B	0.47	MIM:301050
P29400	VAR_011244	621	G	C	Disease	-	-	-	-	-	0.1904699504	B	0.62	MIM:301050
P29400	VAR_001932	409	G	D	Disease	-	-	-	-	-	0.5773853064	E	0.15	MIM:301050
P29400	VAR_001946	664	K	N	Polymorphism	-	-	-	-	-	0.7194027305	E	0.44	-
P29400	VAR_008000	669	G	A	Disease	-	-	-	-	-	0.1983075142	B	0.6	MIM:301050
P29400	VAR_008008	1107	G	R	Disease	-	-	-	-	-	0.2202840149	B	0.56	MIM:301050
P29400	VAR_001925	365	G	E	Disease	-	-	-	-	-	0.3436209559	B	0.31	MIM:301050
P29400	VAR_001973	1649	L	R	Disease	-	-	-	-	-	0.01136320829	B	0.98	MIM:301050
P29400	VAR_001924	325	G	R	Disease	-	-	-	-	-	0.1583807468	B	0.68	MIM:301050
P29400	VAR_001962	1379	G	V	Disease	-	-	-	-	-	0.3684754968	B	0.26	MIM:301050
P29400	VAR_011268	1030	G	S	Disease	-	-	-	-	-	0.2498935461	B	0.5	MIM:301050
P29400	VAR_011263	953	G	V	Disease	-	-	-	-	-	0.2315237522	B	0.54	MIM:301050
P29400	VAR_011288	1511	R	H	Disease	-	-	-	-	-	0.3905291259	B	0.22	MIM:301050
P29400	VAR_011242	609	G	R	Disease	-	-	-	-	-	0.3366755843	B	0.33	MIM:301050
P29400	VAR_001936	466	G	E	Disease	-	-	-	-	-	0.2128269672	B	0.57	MIM:301050
P29400	VAR_001974	1677	R	Q	Disease	-	-	-	-	-	0.467022121	B	0.07	MIM:301050
P29400	VAR_007993	472	G	R	Disease	-	-	-	-	-	0.1396785378	B	0.72	MIM:301050
P29400	VAR_001954	872	G	R	Disease	-	-	-	-	-	0.2573195696	B	0.49	MIM:301050
P29400	VAR_011243	619	P	S	Polymorphism	-	-	-	-	-	0.4553220272	B	0.09	-
P29400	VAR_011285	1357	G	S	Disease	-	-	-	-	-	0.2613710463	B	0.48	MIM:301050
P29400	VAR_011269	1036	G	V	Disease	-	-	-	-	-	0.1496098638	B	0.7	MIM:301050
P29400	VAR_001916	129	G	V	Disease	-	-	-	-	-	0.1603800654	B	0.68	MIM:301050
P29400	VAR_011223	230	G	R	Disease	-	-	-	-	-	0.3343084157	B	0.33	MIM:301050
P29400	VAR_011238	558	G	R	Disease	-	-	-	-	-	0.2194162607	B	0.56	MIM:301050
P29400	VAR_001944	638	G	A	Disease	-	-	-	-	-	0.3121852279	B	0.38	MIM:301050
P29400	VAR_001950	796	G	R	Disease	-	-	-	-	-	0.2317326963	B	0.54	MIM:301050
P29400	VAR_011289	1567	C	R	Disease	-	-	-	-	-	0.05612525344	B	0.89	MIM:301050
P29400	VAR_011264	1006	G	A	Disease	-	-	-	-	-	0.2166641355	B	0.57	MIM:301050
P29400	VAR_011287	1488	S	F	Disease	-	-	-	-	-	0.0514062345	B	0.9	MIM:301050
P29400	VAR_011277	1170	G	S	Disease	-	-	-	-	-	0.2349005938	B	0.53	MIM:301050
P29400	VAR_001965	1422	R	C	Disease	-	-	-	-	-	0.7767475843	E	0.55	MIM:301050
P29400	VAR_011252	739	P	S	Disease	-	-	-	-	-	0.6444256306	E	0.29	MIM:301050
P29400	VAR_011260	911	G	E	Disease	-	-	-	-	-	0.2402053177	B	0.52	MIM:301050
P29400	VAR_011281	1229	G	D	Disease	-	-	-	-	-	0.1879927814	B	0.62	MIM:301050
P29400	VAR_001967	1498	A	D	Disease	-	-	-	-	-	0.123380512	B	0.75	MIM:301050
P29400	VAR_001931	406	G	V	Disease	-	-	-	-	-	0.591307044	E	0.18	MIM:301050
P29400	VAR_011261	941	G	C	Disease	-	-	-	-	-	0.1693748534	B	0.66	MIM:301050
P29400	VAR_011259	902	G	V	Disease	-	-	-	-	-	0.2313276231	B	0.54	MIM:301050
P29400	VAR_008005	852	G	E	Disease	-	-	-	-	-	0.3982626796	B	0.2	MIM:301050
P29400	VAR_011278	1196	G	R	Disease	-	-	-	-	-	0.1618055701	B	0.68	MIM:301050
P29400	VAR_001969	1538	W	S	Disease	-	-	-	-	-	0.02101093531	B	0.96	MIM:301050
P29400	VAR_011231	415	G	R	Disease	-	-	-	-	-	0.4266777635	B	0.15	MIM:301050
P29400	VAR_001934	444	I	S	Polymorphism	-	-	-	-	-	0.1431035995	B	0.71	-
P29400	VAR_011255	811	G	V	Disease	-	-	-	-	-	0.2284466624	B	0.54	MIM:301050
P29400	VAR_001951	852	G	R	Disease	-	-	-	-	-	0.3982626796	B	0.2	MIM:301050
P29400	VAR_001928	374	G	A	Disease	-	-	-	-	-	0.3539022505	B	0.29	MIM:301050
P29400	VAR_011227	295	G	D	Disease	-	-	-	-	-	0.1790757477	B	0.64	MIM:301050
P29400	VAR_001917	174	G	R	Disease	-	-	-	-	-	0.2222800255	B	0.56	MIM:301050
P29400	VAR_011225	264	G	R	Disease	-	-	-	-	-	0.2219770849	B	0.56	MIM:301050
P29400	VAR_001927	371	G	E	Disease	-	-	-	-	-	0.235542655	B	0.53	MIM:301050
P29400	VAR_011246	629	G	D	Disease	-	-	-	-	-	0.3014185429	B	0.4	MIM:301050
P29400	VAR_011234	423	G	E	Disease	-	-	-	-	-	0.5949366689	E	0.19	MIM:301050
P29400	VAR_008002	743	G	D	Disease	-	-	-	-	-	0.3648050129	B	0.27	MIM:301050
P29400	VAR_011250	722	G	E	Disease	-	-	-	-	-	0.2293138206	B	0.54	MIM:301050
P29400	VAR_011267	1015	G	V	Disease	-	-	-	-	-	0.2577674985	B	0.48	MIM:301050
P29400	VAR_001963	1410	R	C	Disease	-	-	-	-	-	0.7960927486	E	0.59	MIM:301050
P29400	VAR_011276	1167	G	S	Disease	-	-	-	-	-	0.1877602935	B	0.62	MIM:301050
P29400	VAR_001941	567	G	A	Disease	-	-	-	-	-	0.2366273105	B	0.53	MIM:301050
P29400	VAR_008011	1220	G	D	Disease	-	-	-	-	-	0.1591534019	B	0.68	MIM:301050
P29400	VAR_001958	1143	G	S	Disease	-	-	-	-	-	0.3117737174	B	0.38	MIM:301050
P29400	VAR_001972	1596	G	D	Disease	-	-	-	-	-	0.0254586935	B	0.95	MIM:301050
P29400	VAR_007997	579	G	R	Disease	-	-	-	-	-	0.2372875512	B	0.53	MIM:301050
P29400	VAR_007992	331	G	V	Disease	-	-	-	-	-	0.1501767635	B	0.7	MIM:301050
P29400	VAR_011237	524	G	D	Disease	-	-	-	-	-	0.1867767274	B	0.63	MIM:301050
P29400	VAR_011270	1039	G	S	Disease	-	-	-	-	-	0.350673914	B	0.3	MIM:301050
P29400	VAR_001948	740	G	E	Disease	-	-	-	-	-	0.2353357971	B	0.53	MIM:301050
P29400	VAR_001964	1421	G	W	Disease	-	-	-	-	-	0.3711509705	B	0.26	MIM:301050
P29400	VAR_001960	1241	G	C	Disease	-	-	-	-	-	0.3470428884	B	0.31	MIM:301050
P29400	VAR_011262	947	G	D	Disease	-	-	-	-	-	0.2731643915	B	0.45	MIM:301050
P29400	VAR_011236	497	G	C	Disease	-	-	-	-	-	0.1336316168	B	0.73	MIM:301050
P29400	VAR_001952	866	G	E	Disease	-	-	-	-	-	0.2689162791	B	0.46	MIM:301050
P29400	VAR_001915	129	G	E	Disease	-	-	-	-	-	0.1603800654	B	0.68	MIM:301050
P29400	VAR_011245	624	G	D	Disease	-	-	-	-	-	0.2485301495	B	0.5	MIM:301050
P29400	VAR_011283	1252	G	S	Disease	-	-	-	-	-	0.457246542	B	0.09	MIM:301050
P29400	VAR_008001	687	G	E	Disease	-	-	-	-	-	0.2111079097	B	0.58	MIM:301050
P29400	VAR_011291	1678	C	W	Disease	-	-	-	-	-	0.04903542995	B	0.9	MIM:301050
P29400	VAR_011280	1211	G	E	Disease	-	-	-	-	-	0.2289136946	B	0.54	MIM:301050
P29400	VAR_011279	1205	G	C	Disease	-	-	-	-	-	0.2109091878	B	0.58	MIM:301050
P29400	VAR_008016	1559	P	A	Polymorphism	-	-	-	-	-	0.3408427238	B	0.32	-
P29400	VAR_011239	573	G	D	Disease	-	-	-	-	-	0.2771435976	B	0.45	MIM:301050
P29400	VAR_008014	1442	G	D	Disease	-	-	-	-	-	0.2883754969	B	0.42	MIM:301050
P29400	VAR_011222	204	G	V	Disease	-	-	-	-	-	0.1896401346	B	0.62	MIM:301050
P29400	VAR_007991	114	G	S	Disease	-	-	-	-	-	0.1475706398	B	0.7	MIM:301050
P29400	VAR_008003	808	G	E	Disease	-	-	-	-	-	0.2266152799	B	0.55	MIM:301050
P29400	VAR_011253	802	G	R	Disease	-	-	-	-	-	0.2035883963	B	0.59	MIM:301050
P29400	VAR_011232	420	G	E	Disease	-	-	-	-	-	0.2735837698	B	0.45	MIM:301050
P29400	VAR_011228	298	G	S	Disease	-	-	-	-	-	0.1915058792	B	0.62	MIM:301050
P29400	VAR_011221	192	G	R	Disease	-	-	-	-	-	0.1543519795	B	0.69	MIM:301050
P29400	VAR_011258	898	M	V	Disease	-	-	-	-	-	0.6570993662	E	0.31	MIM:301050
P29400	VAR_011220	177	G	C	Disease	-	-	-	-	-	0.1692885756	B	0.66	MIM:301050
P29400	VAR_001933	430	A	D	Polymorphism	-	-	-	-	-	0.1823409498	B	0.64	-
P29400	VAR_011265	1006	G	V	Disease	-	-	-	-	-	0.2166641355	B	0.57	MIM:301050
P29400	VAR_008012	1333	G	S	Disease	-	-	-	-	-	0.295029223	B	0.41	MIM:301050
P29400	VAR_007999	638	G	S	Disease	-	-	-	-	-	0.3121852279	B	0.38	MIM:301050
P29400	VAR_011241	603	G	V	Disease	-	-	-	-	-	0.2303969562	B	0.54	MIM:301050
P29400	VAR_011273	1066	G	S	Disease	-	-	-	-	-	0.2689877748	B	0.46	MIM:301050
P29400	VAR_007996	561	G	R	Disease	-	-	-	-	-	0.1950256824	B	0.61	MIM:301050
P29400	VAR_001971	1564	C	S	Disease	-	-	-	-	-	0.03567710519	B	0.93	MIM:301050
P29400	VAR_011271	1045	G	E	Disease	-	-	-	-	-	0.2539793253	B	0.49	MIM:301050
P29400	VAR_001940	521	G	S	Disease	-	-	-	-	-	0.2842723429	B	0.43	MIM:301050
P29400	VAR_011290	1677	R	P	Disease	-	-	-	-	-	0.467022121	B	0.07	MIM:301050
P29400	VAR_001949	772	G	D	Disease	-	-	-	-	-	0.1882292628	B	0.62	MIM:301050
P29400	VAR_011226	292	G	R	Disease	-	-	-	-	-	0.2220748961	B	0.56	MIM:301050
P29400	VAR_001945	653	G	R	Disease	-	-	-	-	-	0.2413235903	B	0.52	MIM:301050
P29400	VAR_011229	319	G	R	Disease	-	-	-	-	-	0.1739851236	B	0.65	MIM:301050
P29400	VAR_008009	1161	G	R	Disease	-	-	-	-	-	0.1451985538	B	0.71	MIM:301050
P29400	VAR_008013	1427	G	V	Disease	-	-	-	-	-	0.4278973639	B	0.14	MIM:301050
P29400	VAR_011251	739	P	A	Polymorphism	-	-	-	-	-	0.6444256306	E	0.29	-
P29400	VAR_001961	1270	G	S	Disease	-	-	-	-	-	0.1574635506	B	0.69	MIM:301050
P29400	VAR_001921	289	G	V	Disease	-	-	-	-	-	0.2646383047	B	0.47	MIM:301050
P29400	VAR_001937	494	G	D	Disease	-	-	-	-	-	0.1586287916	B	0.68	MIM:301050
P29400	VAR_011248	633	E	K	Disease	-	-	-	-	-	0.8130409122	E	0.63	MIM:301050
P29400	VAR_007995	545	G	V	Disease	-	-	-	-	-	0.3237357438	B	0.35	MIM:301050
P29400	VAR_001956	1104	G	V	Disease	-	-	-	-	-	0.236962676	B	0.53	MIM:301050
P29400	VAR_001922	292	G	V	Disease	-	-	-	-	-	0.2220748961	B	0.56	MIM:301050
P29400	VAR_001918	177	G	R	Disease	-	-	-	-	-	0.1692885756	B	0.66	MIM:301050
P29400	VAR_007994	545	G	R	Disease	-	-	-	-	-	0.3237357438	B	0.35	MIM:301050
P29400	VAR_001942	609	G	V	Disease	-	-	-	-	-	0.3366755843	B	0.33	MIM:301050
P29400	VAR_011272	1066	G	R	Disease	-	-	-	-	-	0.2689877748	B	0.46	MIM:301050
P29400	VAR_011240	579	G	E	Disease	-	-	-	-	-	0.2372875512	B	0.53	MIM:301050
P29400	VAR_001959	1182	G	R	Disease	-	-	-	-	-	0.255041182	B	0.49	MIM:301050
P29400	VAR_001966	1451	G	S	Disease	-	-	-	-	-	0.2824949622	B	0.44	MIM:301050
P29400	VAR_001968	1517	P	T	Disease	-	-	-	-	-	0.03724357486	B	0.93	MIM:301050
P29400	VAR_008015	1486	G	A	Disease	-	-	-	-	-	0.0561016798	B	0.89	MIM:301050
P29400	VAR_011284	1261	G	E	Disease	-	-	-	-	-	0.25030303	B	0.5	MIM:301050
P29400	VAR_011282	1244	G	D	Disease	-	-	-	-	-	0.3196128011	B	0.36	MIM:301050
P29400	VAR_011266	1015	G	E	Disease	-	-	-	-	-	0.2577674985	B	0.48	MIM:301050
P29400	VAR_011224	239	G	E	Disease	-	-	-	-	-	0.3051381707	B	0.39	MIM:301050
Q5VWT5	VAR_035041	125	I	M	Polymorphism	-	-	-	-	-	0.4080162048	B	0.18	-
O00330	VAR_046619	23	R	C	Polymorphism	-	-	-	-	-	0.4343755245	B	0.13	-
O00330	VAR_046621	370	D	V	Polymorphism	-	-	-	-	-	0.9144861698	E	0.83	-
O00330	VAR_046620	101	T	A	Polymorphism	-	-	-	-	-	0.6040467024	E	0.21	-
Q2VWP7	VAR_049916	236	T	A	Polymorphism	-	-	-	-	-	0.7057843208	E	0.41	-
Q2VWP7	VAR_049917	826	V	L	Polymorphism	-	-	-	-	-	0.05692401528	B	0.89	-
Q2VWP7	VAR_038467	1062	I	L	Polymorphism	-	-	-	-	-	0.950586319	E	0.9	-
Q01118	VAR_055645	1657	D	G	Polymorphism	-	-	-	-	-	0.8576596379	E	0.72	-
Q01118	VAR_063120	41	T	N	Polymorphism	-	-	-	-	-	0.7315070629	E	0.46	-
Q01118	VAR_055643	1516	R	K	Polymorphism	-	-	-	-	-	0.9820712805	E	0.96	-
Q01118	VAR_055642	1313	A	V	Polymorphism	-	-	-	-	-	0.2460474968	B	0.51	-
Q01118	VAR_055641	600	M	L	Polymorphism	-	-	-	-	-	0.01236188412	B	0.98	-
Q01118	VAR_055644	1596	V	L	Polymorphism	-	-	-	-	-	0.1830103397	B	0.63	-
Q01118	VAR_063121	958	M	I	Polymorphism	-	-	-	-	-	0.3080271482	B	0.38	-
Q01118	VAR_024410	407	I	V	Polymorphism	-	-	-	-	-	0.6406282187	E	0.28	-
Q9P219	VAR_046615	1992	L	P	Polymorphism	-	-	-	-	-	0.6509399414	E	0.3	-
Q9P219	VAR_057777	637	L	V	Polymorphism	-	-	-	-	-	0.05022594333	B	0.9	-
Q9P219	VAR_046613	811	A	E	Polymorphism	-	-	-	-	-	0.8172950745	E	0.63	-
Q9P219	VAR_071981	464	R	H	Disease	-	-	-	-	-	0.6406579018	E	0.28	MIM:616053
Q9P219	VAR_046614	1028	A	V	Polymorphism	-	-	-	-	-	0.6162385345	E	0.23	-
Q9P218	VAR_055671	134	P	L	Polymorphism	-	-	-	-	-	0.72032094	E	0.44	-
Q9UK13	VAR_024202	519	S	T	Polymorphism	-	-	-	-	-	0.5640364885	E	0.13	-
Q9UK13	VAR_024203	557	G	R	Polymorphism	-	-	-	-	-	0.3923400044	B	0.22	-
Q9UK13	VAR_033558	179	F	I	Polymorphism	-	-	-	-	-	0.04632666707	B	0.91	-
Q9UK13	VAR_033559	256	C	R	Polymorphism	-	-	-	-	-	0.3933221102	B	0.21	-
Q9UK13	VAR_033557	165	V	M	Polymorphism	-	-	-	-	-	0.54436481	E	0.09	-
Q9UK13	VAR_024201	337	P	A	Polymorphism	-	-	-	-	-	0.7548139095	E	0.51	-
Q9UK12	VAR_052797	58	V	F	Polymorphism	-	-	-	-	-	0.4920484424	B	0.02	-
Q9UK12	VAR_052798	263	G	D	Polymorphism	-	-	-	-	-	0.6979711056	E	0.4	-
Q9UK12	VAR_052796	50	K	E	Polymorphism	-	-	-	-	-	0.9199557304	E	0.84	-
Q9UK12	VAR_061940	82	R	G	Polymorphism	-	-	-	-	-	0.7810759544	E	0.56	-
Q9UK11	VAR_060424	60	L	I	Polymorphism	-	-	-	-	-	0.1945628226	B	0.61	-
Q9UK11	VAR_060425	138	L	I	Polymorphism	-	-	-	-	-	0.2006234229	B	0.6	-
Q9UK10	VAR_033560	50	Q	R	Polymorphism	-	-	-	-	-	0.7231410146	E	0.45	-
Q9UK10	VAR_033561	679	T	S	Polymorphism	-	-	-	-	-	0.6564391255	E	0.31	-
Q9UK17	VAR_070787	345	G	V	Disease	-	-	-	-	-	0.8410825729	E	0.68	MIM:607346
Q9UK17	VAR_070790	377	T	M	Disease	-	-	-	-	-	0.2486525774	B	0.5	MIM:607346
Q9UK17	VAR_070788	352	T	P	Disease	-	-	-	-	-	0.7150941491	E	0.43	MIM:607346
Q9UK17	VAR_079709	384	G	S	Disease	-	-	-	-	-	0.008164674044	B	0.98	MIM:607346
Q9UK17	VAR_070786	338	V	E	Disease	-	-	-	-	-	0.03400337696	B	0.93	MIM:607346
Q9BVC3	VAR_038682	376	H	R	Polymorphism	-	-	-	-	-	0.3806138039	B	0.24	-
Q9P212	VAR_031846	1777	T	I	Polymorphism	-	-	-	-	-	0.08512473106	B	0.83	-
Q9P212	VAR_031843	469	S	T	Polymorphism	-	-	-	-	-	0.4742594063	B	0.05	-
Q9P212	VAR_031847	1927	H	R	Polymorphism	-	-	-	-	-	0.6952556372	E	0.39	-
Q9P212	VAR_031844	548	R	L	Polymorphism	-	-	-	-	-	0.288746804	B	0.42	-
Q9P212	VAR_029883	1484	S	L	Disease	-	-	-	-	-	0.008991330862	B	0.98	MIM:610725
Q9P212	VAR_031845	1575	R	P	Polymorphism	-	-	-	-	-	0.7202556133	E	0.44	-
Q92832	VAR_047828	82	R	Q	Polymorphism	-	-	-	-	-	0.8763629198	E	0.75	-
Q92832	VAR_020167	354	R	W	Polymorphism	-	-	-	-	-	0.7511949539	E	0.5	-
Q92832	VAR_047830	287	V	I	Polymorphism	-	-	-	-	-	0.4763221145	B	0.05	-
Q92832	VAR_047829	211	F	V	Polymorphism	-	-	-	-	-	0.05708447099	B	0.89	-
Q92831	VAR_034372	386	N	S	Polymorphism	-	-	-	-	-	0.4938433766	B	0.01	-
Q9H3M9	VAR_029861	266	L	F	Polymorphism	-	-	-	-	-	0.4726908505	B	0.05	-
Q9H3M9	VAR_029862	332	G	D	Polymorphism	-	-	-	-	-	0.9416327477	E	0.88	-
Q92835	VAR_059358	1169	H	Y	Polymorphism	-	-	-	-	-	0.855509758	E	0.71	-
Q92834	VAR_018060	173	G	R	Disease	-	-	-	-	-	0.2735430598	B	0.45	MIM:300455	MIM:300029
Q92834	VAR_013626	289	I	V	Disease	-	-	-	-	-	0.1899616718	B	0.62	MIM:300029
Q92834	VAR_008506	250	C	R	Disease	-	-	-	-	-	0.01387286186	B	0.97	MIM:300029
Q92834	VAR_018058	43	G	R	Disease	-	-	-	-	-	0.1276436746	B	0.74	MIM:300029
Q92834	VAR_011561	302	C	R	Disease	-	-	-	-	-	0.01258528233	B	0.97	MIM:300029
Q92834	VAR_008509	431	I	V	Polymorphism	-	-	-	-	-	0.2838965058	B	0.43	-
Q92834	VAR_008501	60	G	V	Disease	-	-	-	-	-	0.01154127717	B	0.98	MIM:300029
Q92834	VAR_018061	250	C	Y	Disease	-	-	-	-	-	0.01387286186	B	0.97	MIM:300029
Q92834	VAR_008510	436	G	D	Disease	-	-	-	-	-	0.284098953	B	0.43	MIM:300029
Q92834	VAR_013624	76	S	I	Polymorphism	-	-	-	-	-	0.5352408886	E	0.07	-
Q92834	VAR_026128	285	E	G	Disease	-	-	-	-	-	0.8767174482	E	0.75	MIM:300029
Q92834	VAR_018064	302	C	Y	Disease	-	-	-	-	-	0.01258528233	B	0.97	MIM:300029
Q92834	VAR_008511	566	G	E	Polymorphism	-	-	-	-	-	0.4836756885	B	0.03	-
Q92834	VAR_008504	98	H	Q	Disease	-	-	-	-	-	0.03055599332	B	0.94	MIM:300029
Q92834	VAR_018066	312	D	Y	Disease	-	-	-	-	-	0.7531139255	E	0.51	MIM:300029
Q92834	VAR_018067	320	G	R	Disease	-	-	-	-	-	0.02692219615	B	0.95	MIM:300029
Q92834	VAR_025949	152	S	L	Disease	-	-	-	-	-	0.00686493516	B	0.99	MIM:300029
Q92834	VAR_018065	312	D	N	Disease	-	-	-	-	-	0.7531139255	E	0.51	MIM:300029
Q92834	VAR_006850	130	F	C	Disease	-	-	-	-	-	0.239566803	B	0.52	MIM:300029
Q92834	VAR_011563	533	T	M	Polymorphism	-	-	-	-	-	0.4230535626	B	0.15	-
Q92834	VAR_026127	267	G	R	Disease	-	-	-	-	-	0.0294161737	B	0.94	MIM:300029
Q92834	VAR_006851	235	P	S	Disease	-	-	-	-	-	0.3076971769	B	0.38	MIM:300029
Q92834	VAR_033259	184	Q	H	Polymorphism	-	-	-	-	-	0.6569706798	E	0.31	-
Q92834	VAR_018063	267	G	E	Disease	-	-	-	-	-	0.0294161737	B	0.94	MIM:300029
Q92834	VAR_006852	275	G	S	Disease	-	-	-	-	-	0.1451065242	B	0.71	MIM:300029
Q92834	VAR_013625	99	T	N	Disease	-	-	-	-	-	0.007853031158	B	0.98	MIM:300029
Q92834	VAR_018059	127	R	G	Disease	-	-	-	-	-	0.6684359312	E	0.34	MIM:300029
Q92834	VAR_018057	43	G	E	Disease	-	-	-	-	-	0.1276436746	B	0.74	MIM:300029
Q92834	VAR_008505	215	G	V	Disease	-	-	-	-	-	0.0173355937	B	0.97	MIM:300029
Q92834	VAR_018068	345	N	D	Polymorphism	-	-	-	-	-	0.5212245584	E	0.04	-
Q92834	VAR_008508	425	R	K	Polymorphism	-	-	-	-	-	0.8313114643	E	0.66	-
Q969K7	VAR_052342	110	L	F	Polymorphism	-	-	-	-	-	0.6331409216	E	0.27	-
Q92839	VAR_047025	14	C	R	Polymorphism	-	-	-	-	-	0.5149267316	E	0.03	-
Q9H3M7	VAR_048334	177	R	Q	Polymorphism	4ll1	A	177	0.27	E	0.8889135122	E	0.78	-
P51878	VAR_047220	353	E	K	Polymorphism	-	-	-	-	-	0.9277268648	E	0.86	-
P51878	VAR_047217	26	L	W	Polymorphism	-	-	-	-	-	0.6988293529	E	0.4	-
P51878	VAR_054480	75	L	R	Polymorphism	-	-	-	-	-	0.09773632884	B	0.8	-
P51878	VAR_024404	168	R	H	Polymorphism	-	-	-	-	-	0.7037887573	E	0.41	-
P51878	VAR_054482	382	E	Q	Polymorphism	-	-	-	-	-	0.2294853926	B	0.54	-
P51878	VAR_054481	298	R	H	Polymorphism	-	-	-	-	-	0.9051185846	E	0.81	-
P51878	VAR_024405	217	V	L	Polymorphism	-	-	-	-	-	0.9686254263	E	0.94	-
P51878	VAR_047219	334	L	V	Polymorphism	-	-	-	-	-	0.7227134705	E	0.45	-
P51878	VAR_047218	106	T	A	Polymorphism	-	-	-	-	-	0.6755735278	E	0.35	-
P51878	VAR_047216	19	K	N	Polymorphism	-	-	-	-	-	0.7801477909	E	0.56	-
P51878	VAR_024403	29	F	L	Polymorphism	-	-	-	-	-	0.5631844997	E	0.13	-
O60603	VAR_031236	677	R	W	Polymorphism	-	-	-	-	-	0.9287654161	E	0.86	-
O60603	VAR_052360	715	Y	N	Polymorphism	-	-	-	-	-	0.8120735288	E	0.62	-
O60603	VAR_026765	411	T	I	Polymorphism	-	-	-	-	-	0.6854381561	E	0.37	-
O60603	VAR_031237	753	R	Q	Polymorphism	-	-	-	-	-	0.8100500107	E	0.62	-
O60603	VAR_024663	631	P	H	Polymorphism	-	-	-	-	-	0.9196240902	E	0.84	-
O60603	VAR_066350	571	R	H	Polymorphism	-	-	-	-	-	0.8735235929	E	0.75	-
O60603	VAR_066349	89	N	D	Polymorphism	-	-	-	-	-	0.7941119671	E	0.59	-
O60603	VAR_066351	636	S	R	Polymorphism	-	-	-	-	-	0.6410545111	E	0.28	-
O60603	VAR_026766	579	R	H	Polymorphism	-	-	-	-	-	0.932805717	E	0.87	-
Q08462	VAR_048247	163	V	I	Polymorphism	-	-	-	-	-	0.05701833963	B	0.89	-
Q08462	VAR_029012	147	V	L	Polymorphism	-	-	-	-	-	0.05423870683	B	0.89	-
Q9Y6E2	VAR_033642	44	D	A	Polymorphism	-	-	-	-	-	0.6758140326	E	0.35	-
Q8TAL5	VAR_061597	252	D	G	Polymorphism	-	-	-	-	-	0.6006025672	E	0.2	-
Q9Y6E0	VAR_041148	414	A	V	Polymorphism	-	-	-	-	-	0.6262809634	E	0.25	-
Q9Y6E0	VAR_041149	426	L	I	Polymorphism	-	-	-	-	-	0.04224416614	B	0.92	-
Q9BZG2	VAR_078015	111	R	C	Disease	-	-	-	-	-	0.1318458617	B	0.74	MIM:617297
Q9BZG2	VAR_078018	238	S	L	Disease	-	-	-	-	-	0.1610597968	B	0.68	MIM:617297
Q9BZG2	VAR_078014	76	R	C	Disease	-	-	-	-	-	0.9657343626	E	0.93	MIM:617297
O43933	VAR_077503	989	I	T	Disease	-	-	-	-	-	0.07263222337	B	0.85	MIM:234580	MIM:601539
O43933	VAR_008877	843	G	D	Disease	-	-	-	-	-	0.2688681483	B	0.46	MIM:214100	MIM:601539
O43933	VAR_058376	590	L	R	Disease	-	-	-	-	-	0.1844086945	B	0.63	MIM:214100
O43933	VAR_034376	696	I	M	Polymorphism	-	-	-	-	-	0.04348063469	B	0.91	-
O43933	VAR_048113	640	I	R	Polymorphism	-	-	-	-	-	0.2184565663	B	0.56	-
O43933	VAR_074109	705	L	W	Disease	-	-	-	-	-	0.2609234452	B	0.48	MIM:234580
O43933	VAR_077504	998	R	Q	Disease	-	-	-	-	-	0.1434252262	B	0.71	MIM:601539
O43933	VAR_008876	664	L	P	Disease	-	-	-	-	-	0.04146882892	B	0.92	MIM:214100	MIM:601539
O43933	VAR_058377	593	G	R	Disease	-	-	-	-	-	0.2771475315	B	0.45	MIM:214100
O43933	VAR_058379	948	R	Q	Polymorphism	-	-	-	-	-	0.8531430364	E	0.71	-
O43933	VAR_058378	798	R	G	Disease	-	-	-	-	-	0.7455253601	E	0.49	MIM:214100
O43933	VAR_074108	581	R	P	Disease	-	-	-	-	-	0.9014219642	E	0.8	MIM:234580
O43933	VAR_058380	1237	A	E	Disease	-	-	-	-	-	0.5273977518	E	0.05	MIM:214100
Q5T481	VAR_063096	638	P	L	Disease	-	-	-	-	-	0.2822373807	B	0.44	MIM:613172
Q5T481	VAR_042532	173	P	T	Polymorphism	-	-	-	-	-	0.4738974869	B	0.05	-
Q5T481	VAR_068803	634	R	W	Disease	-	-	-	-	-	0.1090307534	B	0.78	MIM:613172
Q5T481	VAR_068805	636	R	C	Disease	-	-	-	-	-	0.1708393395	B	0.66	MIM:613172
Q5T481	VAR_063094	636	R	S	Disease	-	-	-	-	-	0.1708393395	B	0.66	MIM:613172
Q5T481	VAR_068802	535	V	I	Disease	-	-	-	-	-	0.003931343555	B	0.99	MIM:613172
Q5T481	VAR_063095	637	S	G	Disease	-	-	-	-	-	0.05343812704	B	0.89	MIM:613172
Q5T481	VAR_068806	716	R	Q	Disease	-	-	-	-	-	0.9162920713	E	0.83	MIM:613172
Q5T481	VAR_042533	768	W	S	Polymorphism	-	-	-	-	-	0.4279074073	B	0.14	-
Q5T481	VAR_063092	634	R	Q	Disease	-	-	-	-	-	0.1090307534	B	0.78	MIM:613172
Q5T481	VAR_063093	636	R	H	Disease	-	-	-	-	-	0.1708393395	B	0.66	MIM:613172
Q5T481	VAR_068804	635	S	A	Disease	-	-	-	-	-	0.06300228834	B	0.87	MIM:613172
Q9BZG8	VAR_076413	234	L	P	Disease	-	-	-	-	-	0.01434335113	B	0.97	MIM:616901
Q9BZG8	VAR_055706	226	K	R	Polymorphism	-	-	-	-	-	0.9807194471	E	0.96	-
Q9BZG8	VAR_059255	51	I	M	Polymorphism	-	-	-	-	-	0.03711086512	B	0.93	-
Q9BZG8	VAR_076412	6	M	K	Disease	-	-	-	-	-	0.30083552	B	0.4	MIM:616901
Q9Y597	VAR_027156	9	F	V	Polymorphism	-	-	-	-	-	0.3591330647	B	0.28	-
Q9Y592	VAR_058397	78	Q	R	Polymorphism	-	-	-	-	-	0.808642745	E	0.62	-
Q9Y592	VAR_071266	87	L	P	Disease	-	-	-	-	-	0.2253055274	B	0.55	MIM:615862
Q9Y592	VAR_071268	511	R	P	Disease	-	-	-	-	-	0.9135601521	E	0.83	MIM:615862
O43570	VAR_065292	143	E	K	Disease	1jd0	A	117	0	B	0.007879495621	B	0.98	MIM:143860
O43570	VAR_081182	121	H	Q	Disease	1jd0	A	96	0.01	B	0.02915501595	B	0.94	MIM:143860
Q8N865	VAR_060609	518	N	D	Polymorphism	-	-	-	-	-	0.7736018896	E	0.55	-
Q8N865	VAR_056809	13	E	K	Polymorphism	-	-	-	-	-	0.5167167783	E	0.03	-
Q8N865	VAR_022782	158	A	T	Polymorphism	-	-	-	-	-	0.06292396784	B	0.87	-
Q8N865	VAR_056812	249	A	T	Polymorphism	-	-	-	-	-	0.06157204509	B	0.88	-
Q8N865	VAR_022783	187	T	S	Polymorphism	-	-	-	-	-	0.2991656959	B	0.4	-
Q8N865	VAR_060608	143	P	Q	Polymorphism	-	-	-	-	-	0.6395664215	E	0.28	-
Q8N865	VAR_056811	238	P	Q	Polymorphism	-	-	-	-	-	0.4078989923	B	0.18	-
Q8N865	VAR_022784	300	H	R	Polymorphism	-	-	-	-	-	0.3533701301	B	0.29	-
Q8N865	VAR_022781	82	Y	C	Polymorphism	-	-	-	-	-	0.3154073358	B	0.37	-
Q8N865	VAR_056810	86	R	C	Polymorphism	-	-	-	-	-	0.5069414377	E	0.01	-
P50225	VAR_057339	151	E	Q	Polymorphism	1ls6	A	151	0.73	E	0.797336936	E	0.59	-
P50225	VAR_009302	37	R	Q	Polymorphism	1ls6	A	37	0.44	E	0.8271799088	E	0.65	-
P50225	VAR_009303	223	V	M	Polymorphism	-	-	-	-	-	0.03229597211	B	0.94	-
P50225	VAR_014889	235	N	T	Polymorphism	1ls6	A	235	0.14	B	0.5479001999	E	0.1	-
P50225	VAR_061886	282	E	K	Polymorphism	1ls6	A	282	0.78	E	0.9930984974	E	0.99	-
P50225	VAR_007425	213	R	H	Polymorphism	-	-	-	-	-	0.6718595624	E	0.34	-
P50225	VAR_028721	151	E	D	Polymorphism	1ls6	A	151	0.73	E	0.797336936	E	0.59	-
O60602	VAR_061858	769	L	F	Polymorphism	-	-	-	-	-	0.4549812078	B	0.09	-
O60602	VAR_047454	822	F	L	Polymorphism	-	-	-	-	-	0.4830270112	B	0.03	-
O60602	VAR_061856	143	N	T	Polymorphism	-	-	-	-	-	0.616312027	E	0.23	-
O60602	VAR_032455	82	T	I	Polymorphism	-	-	-	-	-	0.2944723368	B	0.41	-
O60602	VAR_018399	592	N	S	Polymorphism	-	-	-	-	-	0.5887890458	E	0.18	-
O60602	VAR_070457	644	I	F	Polymorphism	-	-	-	-	-	0.01500704885	B	0.97	-
O60602	VAR_018400	616	F	L	Polymorphism	-	-	-	-	-	0.2668052316	B	0.47	-
O60602	VAR_061857	181	Q	K	Polymorphism	-	-	-	-	-	0.706071496	E	0.41	-
O60602	VAR_032456	112	P	A	Polymorphism	-	-	-	-	-	0.221981138	B	0.56	-
Q05952	VAR_052157	131	R	W	Polymorphism	-	-	-	-	-	0.9026298523	E	0.81	-
Q6NX49	VAR_052859	203	H	D	Polymorphism	-	-	-	-	-	0.4030123949	B	0.19	-
Q6NX49	VAR_052860	700	Q	R	Polymorphism	-	-	-	-	-	0.5307195187	E	0.06	-
B3EWG3	VAR_054062	35	V	L	Polymorphism	-	-	-	-	-	0.1659213901	B	0.67	-
Q9UKZ9	VAR_051264	280	V	A	Polymorphism	-	-	-	-	-	0.6568185091	E	0.31	-
Q9UKZ9	VAR_022448	292	P	T	Polymorphism	-	-	-	-	-	0.361587882	B	0.28	-
P09001	VAR_020108	261	M	T	Polymorphism	-	-	-	-	-	0.3338904381	B	0.33	-
P09001	VAR_066676	317	P	R	Disease	-	-	-	-	-	0.6181880832	E	0.24	MIM:614582
P53708	VAR_018676	748	R	H	Polymorphism	-	-	-	-	-	0.7781549692	E	0.56	-
P53708	VAR_018677	993	I	V	Polymorphism	-	-	-	-	-	0.2880393863	B	0.42	-
P53708	VAR_071107	407	G	R	Disease	-	-	-	-	-	0.002299696207	B	1	MIM:191830
P53708	VAR_034682	567	V	L	Polymorphism	-	-	-	-	-	0.6029966474	E	0.21	-
P53708	VAR_018674	577	S	F	Polymorphism	-	-	-	-	-	0.6110094786	E	0.22	-
P53708	VAR_018675	581	Q	P	Polymorphism	-	-	-	-	-	0.5749206543	E	0.15	-
P53708	VAR_018678	994	V	A	Polymorphism	-	-	-	-	-	0.6088292599	E	0.22	-
P53708	VAR_018673	216	V	L	Polymorphism	-	-	-	-	-	0.002254456282	B	1	-
P04035	VAR_011954	638	I	V	Polymorphism	-	-	-	-	-	0.5627962351	E	0.13	-
P60520	VAR_049756	51	V	A	Polymorphism	4co7	A	51	0.06	B	0.1380923092	B	0.72	-
Q6NX45	VAR_029598	147	V	I	Polymorphism	-	-	-	-	-	0.6033551097	E	0.21	-
Q6NX45	VAR_029596	65	P	L	Polymorphism	-	-	-	-	-	0.6399279833	E	0.28	-
Q6NX45	VAR_029597	83	N	S	Polymorphism	-	-	-	-	-	0.6960254908	E	0.39	-
Q9UKZ4	VAR_076255	174	A	D	Polymorphism	-	-	-	-	-	0.6903450489	E	0.38	-
Q9UKZ4	VAR_053792	40	Y	H	Polymorphism	-	-	-	-	-	0.228630513	B	0.54	-
Q9UKZ4	VAR_053793	371	M	T	Polymorphism	-	-	-	-	-	0.4078221619	B	0.18	-
Q9UKZ4	VAR_053795	641	K	E	Polymorphism	-	-	-	-	-	0.8203517199	E	0.64	-
Q9UKZ4	VAR_053794	632	M	V	Polymorphism	-	-	-	-	-	0.3181900978	B	0.36	-
Q8NFQ6	VAR_024516	269	V	A	Polymorphism	-	-	-	-	-	0.8006183505	E	0.6	-
Q8NFQ6	VAR_049741	479	E	A	Polymorphism	-	-	-	-	-	0.8723496795	E	0.74	-
Q8NFQ6	VAR_024517	451	S	P	Polymorphism	-	-	-	-	-	0.3786554337	B	0.24	-
Q8NFQ6	VAR_033631	302	V	L	Polymorphism	-	-	-	-	-	0.03416025639	B	0.93	-
Q8NFQ5	VAR_033634	347	S	G	Polymorphism	-	-	-	-	-	0.879113555	E	0.76	-
Q8NFQ5	VAR_065088	296	R	H	Polymorphism	-	-	-	-	-	0.9525145888	E	0.91	-
Q8NFQ5	VAR_033633	149	P	T	Polymorphism	-	-	-	-	-	0.8725883961	E	0.75	-
Q8NFQ5	VAR_033632	16	T	M	Polymorphism	-	-	-	-	-	0.3041194081	B	0.39	-
Q8NFQ5	VAR_024518	97	V	I	Polymorphism	-	-	-	-	-	0.1233820915	B	0.75	-
Q9H967	VAR_026862	153	S	A	Polymorphism	-	-	-	-	-	0.6815134287	E	0.36	-
Q9H967	VAR_026863	614	S	G	Polymorphism	-	-	-	-	-	0.8123656511	E	0.62	-
Q14563	VAR_069206	733	R	H	Disease	-	-	-	-	-	0.7597780228	E	0.52	MIM:614897
Q14563	VAR_072988	447	D	G	Disease	-	-	-	-	-	0.1393293142	B	0.72	MIM:614897
Q14563	VAR_069203	435	V	I	Disease	-	-	-	-	-	0.01370459795	B	0.97	MIM:614897
Q14563	VAR_072987	342	M	T	Disease	-	-	-	-	-	0.03751140833	B	0.92	MIM:614897
Q14563	VAR_064749	396	P	S	Polymorphism	-	-	-	-	-	0.6210330725	E	0.24	-
Q14563	VAR_069200	66	R	W	Disease	-	-	-	-	-	0.9551647902	E	0.91	MIM:614897
Q14563	VAR_072990	657	I	M	Disease	-	-	-	-	-	0.4862117469	B	0.03	MIM:614897
Q14563	VAR_069201	153	N	S	Disease	-	-	-	-	-	0.4875764847	B	0.02	MIM:614897
Q14563	VAR_069202	400	I	V	Disease	-	-	-	-	-	0.03085011244	B	0.94	MIM:614897
Q14563	VAR_069205	730	R	Q	Disease	-	-	-	-	-	0.8290436268	E	0.66	MIM:614897
Q14563	VAR_069204	688	T	A	Disease	-	-	-	-	-	0.5416452289	E	0.08	MIM:614897
Q14562	VAR_052174	1069	A	G	Polymorphism	-	-	-	-	-	0.2181274295	B	0.56	-
Q8WYB5	VAR_067315	360	E	K	Polymorphism	-	-	-	-	-	0.8205273151	E	0.64	-
Q8WYB5	VAR_061367	1217	A	S	Polymorphism	-	-	-	-	-	0.4671517909	B	0.07	-
Q8WYB5	VAR_050217	1499	V	I	Polymorphism	-	-	-	-	-	0.5389518738	E	0.08	-
Q14566	VAR_014816	35	E	V	Polymorphism	-	-	-	-	-	0.9022129178	E	0.8	-
Q14566	VAR_016340	806	E	K	Polymorphism	-	-	-	-	-	0.903904438	E	0.81	-
Q14565	VAR_018960	200	M	V	Polymorphism	6r3p	A	200	0.11	B	0.1606080234	B	0.68	-
Q14565	VAR_061757	150	G	D	Polymorphism	6r3p	A	150	0.81	E	0.7566986084	E	0.51	-
Q9NY46	VAR_029745	1813	L	S	Polymorphism	-	-	-	-	-	0.02366599441	B	0.95	-
Q9NY46	VAR_080508	1333	P	L	Disease	-	-	-	-	-	0.4649380744	B	0.07	MIM:617938
Q9NY46	VAR_080506	875	I	T	Disease	-	-	-	-	-	0.03146886826	B	0.94	MIM:617938
Q9NY46	VAR_080504	357	R	Q	Disease	-	-	-	-	-	0.7306666374	E	0.46	MIM:617935
Q9NY46	VAR_076435	1084	V	I	Polymorphism	-	-	-	-	-	0.4257085323	B	0.15	-
Q9NY46	VAR_080511	1769	V	A	Disease	-	-	-	-	-	0.03896018863	B	0.92	MIM:617938
Q9NY46	VAR_014275	606	S	T	Polymorphism	-	-	-	-	-	0.6394761205	E	0.28	-
Q9NY46	VAR_029744	1107	V	A	Polymorphism	-	-	-	-	-	0.6136186123	E	0.23	-
Q9NY46	VAR_080507	1160	E	K	Disease	-	-	-	-	-	0.8960062265	E	0.79	MIM:617935
Q9NY46	VAR_080503	247	L	P	Disease	-	-	-	-	-	0.01717823744	B	0.97	MIM:617935
Q9NY46	VAR_055640	1803	D	N	Polymorphism	-	-	-	-	-	0.9747748375	E	0.95	-
Q6P1A2	VAR_050028	217	I	T	Polymorphism	-	-	-	-	-	0.326110363	B	0.35	-
Q6P1A2	VAR_050027	63	F	L	Polymorphism	-	-	-	-	-	0.5752324462	E	0.15	-
Q9NRH1	VAR_024306	68	K	E	Polymorphism	-	-	-	-	-	0.9609637856	E	0.92	-
Q9NRH2	VAR_041097	391	P	S	Polymorphism	-	-	-	-	-	0.4196929932	B	0.16	-
Q9NRH2	VAR_041096	260	L	S	Polymorphism	-	-	-	-	-	0.06287100911	B	0.87	-
Q9NRH3	VAR_020418	413	M	V	Polymorphism	-	-	-	-	-	0.1334865987	B	0.73	-
Q9UHF1	VAR_048981	183	P	S	Polymorphism	-	-	-	-	-	0.7988471389	E	0.6	-
Q9UHF1	VAR_048982	186	A	G	Polymorphism	-	-	-	-	-	0.4964839816	B	0.01	-
Q9UHF1	VAR_070951	114	G	R	Polymorphism	-	-	-	-	-	0.7577689886	E	0.52	-
Q9UHF1	VAR_019791	153	V	I	Polymorphism	-	-	-	-	-	0.6306514144	E	0.26	-
Q9UHF0	VAR_069969	80	R	S	Disease	-	-	-	-	-	0.6536482573	E	0.31	MIM:614839
Q9UHF0	VAR_069176	90	M	T	Disease	-	-	-	-	-	0.2475944757	B	0.5	MIM:614839
Q86VP6	VAR_054041	803	V	A	Polymorphism	-	-	-	-	-	0.004072070122	B	0.99	-
Q86VP6	VAR_025327	952	A	V	Polymorphism	-	-	-	-	-	0.01372364163	B	0.97	-
P41218	VAR_034107	156	S	R	Polymorphism	-	-	-	-	-	0.7640001178	E	0.53	-
P41218	VAR_020483	357	H	Y	Polymorphism	-	-	-	-	-	0.6275588274	E	0.26	-
P41218	VAR_012055	286	V	L	Polymorphism	-	-	-	-	-	0.262652576	B	0.47	-
Q9UHF4	VAR_031613	259	V	I	Polymorphism	-	-	-	-	-	0.008891403675	B	0.98	-
Q9UHF4	VAR_031614	382	L	F	Polymorphism	-	-	-	-	-	0.3126314878	B	0.37	-
Q9UHF7	VAR_038197	654	S	L	Polymorphism	-	-	-	-	-	0.6437573433	E	0.29	-
Q9UHF7	VAR_038199	952	R	H	Disease	-	-	-	-	-	0.6710419059	E	0.34	MIM:190350
Q9UHF7	VAR_038198	952	R	C	Disease	-	-	-	-	-	0.6710419059	E	0.34	MIM:190350
Q9UHF7	VAR_012810	908	R	Q	Disease	-	-	-	-	-	0.079616189	B	0.84	MIM:190351
Q9UHF7	VAR_012807	894	V	D	Disease	-	-	-	-	-	0.1380534768	B	0.72	MIM:190351
Q9UHF7	VAR_012808	901	T	P	Disease	-	-	-	-	-	0.07497054338	B	0.85	MIM:190351
Q9UHF7	VAR_012809	908	R	P	Disease	-	-	-	-	-	0.079616189	B	0.84	MIM:190351
Q9UHF7	VAR_012811	919	A	T	Disease	-	-	-	-	-	0.005992174149	B	0.99	MIM:190351
P41214	VAR_052507	210	T	I	Polymorphism	-	-	-	-	-	0.839769125	E	0.68	-
Q96PG2	VAR_057652	219	P	L	Polymorphism	-	-	-	-	-	0.8000380397	E	0.6	-
P41217	VAR_027606	46	P	T	Polymorphism	-	-	-	-	-	0.8993272781	E	0.8	-
P41217	VAR_056110	76	V	G	Polymorphism	-	-	-	-	-	0.1267200708	B	0.75	-
P41217	VAR_027605	11	S	C	Polymorphism	-	-	-	-	-	0.2077310085	B	0.58	-
Q8N1K5	VAR_027847	630	I	V	Polymorphism	-	-	-	-	-	0.1774169803	B	0.65	-
Q8N1K5	VAR_027846	284	V	G	Polymorphism	-	-	-	-	-	0.04023915529	B	0.92	-
Q86VY4	VAR_035394	365	I	V	Polymorphism	-	-	-	-	-	0.04766392708	B	0.9	-
Q86VY4	VAR_035393	120	T	S	Polymorphism	-	-	-	-	-	0.2856453061	B	0.43	-
Q92526	VAR_060298	48	V	A	Polymorphism	-	-	-	-	-	0.4210883379	B	0.16	-
Q92526	VAR_060297	17	R	Q	Polymorphism	-	-	-	-	-	0.9849401712	E	0.97	-
Q92526	VAR_057269	247	G	A	Polymorphism	-	-	-	-	-	0.7131711245	E	0.43	-
Q92521	VAR_083071	90	S	P	Disease	-	-	-	-	-	0.03698137403	B	0.93	MIM:618580
Q92521	VAR_083077	388	A	P	Disease	-	-	-	-	-	0.0875480175	B	0.82	MIM:618580
Q92521	VAR_049224	502	S	G	Polymorphism	-	-	-	-	-	0.4557978809	B	0.09	-
Q92521	VAR_027027	68	I	L	Polymorphism	-	-	-	-	-	0.005885481834	B	0.99	-
Q92521	VAR_027030	484	L	S	Polymorphism	-	-	-	-	-	0.0257576108	B	0.95	-
Q92521	VAR_083074	232	R	H	Disease	-	-	-	-	-	0.5345194936	E	0.07	MIM:618580
Q92521	VAR_027029	299	W	L	Polymorphism	-	-	-	-	-	0.4817954004	B	0.04	-
Q92521	VAR_083078	407	H	R	Disease	-	-	-	-	-	0.4448472261	B	0.11	MIM:618580
Q92521	VAR_027031	551	K	T	Polymorphism	-	-	-	-	-	0.9655526876	E	0.93	-
Q92521	VAR_083076	286	V	L	Disease	-	-	-	-	-	0.2581778169	B	0.48	MIM:618580
Q92521	VAR_083070	71	R	Q	Disease	-	-	-	-	-	0.04088869691	B	0.92	MIM:618580
Q92521	VAR_027028	162	M	T	Polymorphism	-	-	-	-	-	0.02554041147	B	0.95	-
Q92523	VAR_020029	66	I	V	Polymorphism	-	-	-	-	-	0.0229767561	B	0.95	-
Q92523	VAR_024188	427	S	C	Polymorphism	-	-	-	-	-	0.841132164	E	0.68	-
Q92523	VAR_011740	664	S	Y	Polymorphism	-	-	-	-	-	0.01840177178	B	0.96	-
Q92523	VAR_021854	320	G	D	Polymorphism	-	-	-	-	-	0.772693038	E	0.55	-
Q92523	VAR_011739	531	E	K	Polymorphism	-	-	-	-	-	0.9619328976	E	0.92	-
Q7Z5L2	VAR_056898	113	S	P	Polymorphism	-	-	-	-	-	0.3003340364	B	0.4	-
Q7Z5L2	VAR_056901	535	D	A	Polymorphism	-	-	-	-	-	0.7206293345	E	0.44	-
Q7Z5L2	VAR_023093	656	H	R	Polymorphism	-	-	-	-	-	0.4250477254	B	0.15	-
Q7Z5L2	VAR_061652	546	P	S	Polymorphism	-	-	-	-	-	0.4261907339	B	0.15	-
Q7Z5L2	VAR_056899	238	K	N	Polymorphism	-	-	-	-	-	0.7224045992	E	0.44	-
Q7Z5L2	VAR_056900	261	S	G	Polymorphism	-	-	-	-	-	0.6838985682	E	0.37	-
Q7Z5L2	VAR_023092	566	H	R	Polymorphism	-	-	-	-	-	0.715390563	E	0.43	-
Q7L8L6	VAR_053892	288	I	T	Polymorphism	-	-	-	-	-	0.01494407654	B	0.97	-
Q7L8L6	VAR_053893	377	I	V	Polymorphism	-	-	-	-	-	0.009881585836	B	0.98	-
Q7L8L6	VAR_053891	256	R	C	Polymorphism	-	-	-	-	-	0.7099246979	E	0.42	-
P23352	VAR_069968	587	V	L	Disease	-	-	-	-	-	0.01220095158	B	0.98	MIM:308700
P23352	VAR_031012	163	C	Y	Disease	-	-	-	-	-	0.2621548772	B	0.48	MIM:308700
P23352	VAR_031013	172	C	R	Disease	-	-	-	-	-	0.1309521794	B	0.74	MIM:308700
P23352	VAR_031016	396	S	L	Disease	-	-	-	-	-	0.1786265969	B	0.64	MIM:308700
P23352	VAR_065362	134	C	G	Disease	-	-	-	-	-	0.480813235	B	0.04	MIM:308700
P23352	VAR_031015	304	N	S	Disease	-	-	-	-	-	0.8141499758	E	0.63	MIM:308700
P23352	VAR_031019	666	K	M	Polymorphism	-	-	-	-	-	0.8291592598	E	0.66	-
P23352	VAR_012742	514	E	K	Disease	-	-	-	-	-	0.8131526113	E	0.63	MIM:308700
P23352	VAR_065364	539	E	K	Disease	-	-	-	-	-	0.9167331457	E	0.83	MIM:308700
P23352	VAR_031017	517	F	L	Disease	-	-	-	-	-	0.5008041859	E	0	MIM:308700
P23352	VAR_031018	571	W	R	Disease	-	-	-	-	-	0.02670735121	B	0.95	MIM:308700
P23352	VAR_031020	668	R	H	Polymorphism	-	-	-	-	-	0.8530957699	E	0.71	-
P23352	VAR_007720	267	N	K	Disease	-	-	-	-	-	0.08194425702	B	0.84	MIM:308700
P23352	VAR_072992	672	H	R	Disease	-	-	-	-	-	0.4633246064	B	0.07	MIM:308700
P23352	VAR_031014	262	R	P	Disease	-	-	-	-	-	0.1165137291	B	0.77	MIM:308700
P23352	VAR_007721	534	V	I	Polymorphism	-	-	-	-	-	0.5010701418	E	0	-
P23352	VAR_065363	163	C	R	Disease	-	-	-	-	-	0.2621548772	B	0.48	MIM:308700
Q2Q1W2	VAR_083427	796	R	H	Disease	-	-	-	-	-	0.4955011308	B	0.01	MIM:618667
Q2Q1W2	VAR_083426	608	R	H	Disease	-	-	-	-	-	0.4081522226	B	0.18	MIM:618667
Q53HV7	VAR_023244	105	R	W	Polymorphism	-	-	-	-	-	0.5422682762	E	0.08	-
Q53HV7	VAR_023243	15	G	V	Polymorphism	-	-	-	-	-	0.5794591308	E	0.16	-
Q02878	VAR_051810	237	K	E	Polymorphism	-	-	-	-	-	0.9157551527	E	0.83	-
Q02878	VAR_025313	227	H	R	Polymorphism	-	-	-	-	-	0.8369683027	E	0.67	-
P27448	VAR_040765	429	V	A	Polymorphism	-	-	-	-	-	0.4130226374	B	0.17	-
P27448	VAR_080189	410	S	F	Polymorphism	-	-	-	-	-	0.6935604811	E	0.39	-
P27448	VAR_046763	443	S	G	Polymorphism	-	-	-	-	-	0.8090651035	E	0.62	-
P27448	VAR_080778	570	R	G	Disease	-	-	-	-	-	0.6480664611	E	0.3	MIM:618283
Q9HAP2	VAR_059344	396	E	G	Polymorphism	-	-	-	-	-	0.8208281994	E	0.64	-
Q9HAP2	VAR_059345	539	V	L	Polymorphism	-	-	-	-	-	0.2533009648	B	0.49	-
P55042	VAR_049497	66	Q	P	Polymorphism	-	-	-	-	-	0.8724088669	E	0.74	-
Q96HA7	VAR_042413	714	A	V	Polymorphism	-	-	-	-	-	0.6964641213	E	0.39	-
Q96HA7	VAR_083010	174	S	N	Disease	-	-	-	-	-	0.5091053247	E	0.02	MIM:271510
Q96HA7	VAR_083022	934	R	W	Disease	-	-	-	-	-	0.7762913704	E	0.55	MIM:271510
Q96HA7	VAR_042412	493	G	S	Polymorphism	-	-	-	-	-	0.8365670443	E	0.67	-
Q96HA7	VAR_083019	653	T	M	Disease	-	-	-	-	-	0.5946105719	E	0.19	MIM:271510
Q96HA7	VAR_083024	973	G	R	Disease	-	-	-	-	-	0.4625266492	B	0.07	MIM:271510
Q96HA7	VAR_083025	1197	S	P	Disease	-	-	-	-	-	0.2856197953	B	0.43	MIM:271510
Q96HA7	VAR_042414	1276	P	L	Polymorphism	-	-	-	-	-	0.5117101073	E	0.02	-
Q96HA7	VAR_083017	558	R	Q	Disease	-	-	-	-	-	0.8400052786	E	0.68	MIM:271510
Q96HA7	VAR_083011	199	E	K	Disease	-	-	-	-	-	0.8539487123	E	0.71	MIM:271510
Q96HA7	VAR_083016	539	E	K	Disease	-	-	-	-	-	0.7829887867	E	0.57	MIM:271510
Q96HA7	VAR_042411	488	V	M	Polymorphism	-	-	-	-	-	0.3416970968	B	0.32	-
P07202	VAR_021628	491	R	H	Disease	-	-	-	-	-	0.05163672566	B	0.9	MIM:274500
P07202	VAR_021635	771	G	R	Disease	-	-	-	-	-	0.2301731408	B	0.54	MIM:274500
P07202	VAR_006058	373	A	S	Polymorphism	-	-	-	-	-	0.7029428482	E	0.41	-
P07202	VAR_021637	808	C	R	Disease	-	-	-	-	-	0.3833878338	B	0.23	MIM:274500
P07202	VAR_021630	499	P	L	Disease	-	-	-	-	-	0.3600081801	B	0.28	MIM:274500
P07202	VAR_015375	447	I	F	Disease	-	-	-	-	-	0.07885846496	B	0.84	MIM:274500
P07202	VAR_006061	725	T	P	Polymorphism	-	-	-	-	-	0.4751820266	B	0.05	-
P07202	VAR_021629	493	G	S	Disease	-	-	-	-	-	0.04368266463	B	0.91	MIM:274500
P07202	VAR_021627	458	L	P	Disease	-	-	-	-	-	0.01910209656	B	0.96	MIM:274500
P07202	VAR_027235	839	V	I	Disease	-	-	-	-	-	0.6476409435	E	0.3	MIM:274500
P07202	VAR_006059	398	S	T	Polymorphism	-	-	-	-	-	0.0554843843	B	0.89	-
P07202	VAR_013138	648	R	Q	Disease	-	-	-	-	-	0.2858752608	B	0.43	MIM:274500
P07202	VAR_021626	433	V	M	Disease	-	-	-	-	-	0.01531821489	B	0.97	MIM:274500
P07202	VAR_025784	378	E	K	Disease	-	-	-	-	-	0.7589634657	E	0.52	MIM:274500
P07202	VAR_027237	847	V	A	Polymorphism	-	-	-	-	-	0.04688984156	B	0.91	-
P07202	VAR_021625	326	A	T	Disease	-	-	-	-	-	0.01275977492	B	0.97	MIM:274500
P07202	VAR_021622	53	A	P	Disease	-	-	-	-	-	0.03613370657	B	0.93	MIM:274500
P07202	VAR_006062	799	E	K	Disease	-	-	-	-	-	0.2208489776	B	0.56	MIM:274500
P07202	VAR_021624	307	N	T	Disease	-	-	-	-	-	0.2330495417	B	0.53	MIM:274500
P07202	VAR_021631	527	W	C	Disease	-	-	-	-	-	0.2370474339	B	0.53	MIM:274500
P07202	VAR_027233	706	M	V	Polymorphism	-	-	-	-	-	0.524206996	E	0.05	-
P07202	VAR_021634	693	R	W	Disease	-	-	-	-	-	0.2669431567	B	0.47	MIM:274500
P07202	VAR_006060	453	Y	D	Disease	-	-	-	-	-	0.07060655952	B	0.86	MIM:274500
P07202	VAR_027236	846	R	W	Polymorphism	-	-	-	-	-	0.3824712038	B	0.24	-
P07202	VAR_021636	796	D	Y	Disease	-	-	-	-	-	0.3537550271	B	0.29	MIM:274500
P07202	VAR_027231	590	G	S	Disease	-	-	-	-	-	0.1130856574	B	0.77	MIM:274500
P07202	VAR_021623	240	D	N	Disease	-	-	-	-	-	0.1098074019	B	0.78	MIM:274500
P07202	VAR_021632	660	Q	E	Disease	-	-	-	-	-	0.02904072404	B	0.94	MIM:274500
P07202	VAR_006057	257	A	S	Polymorphism	-	-	-	-	-	0.2955335081	B	0.41	-
P07202	VAR_027229	533	G	C	Disease	-	-	-	-	-	0.6070603132	E	0.21	MIM:274500
P07202	VAR_027234	793	L	P	Polymorphism	-	-	-	-	-	0.466322124	B	0.07	-
P07202	VAR_021633	665	R	W	Disease	-	-	-	-	-	0.5560403466	E	0.11	MIM:274500
P07202	VAR_027232	618	V	M	Polymorphism	-	-	-	-	-	0.03004661202	B	0.94	-
Q96HA1	VAR_045905	1215	A	G	Polymorphism	-	-	-	-	-	0.5189104676	E	0.04	-
Q96HA9	VAR_024560	91	C	W	Polymorphism	-	-	-	-	-	0.1113354862	B	0.78	-
Q96HA8	VAR_030884	116	F	I	Polymorphism	-	-	-	-	-	0.06755307317	B	0.86	-
Q96HA8	VAR_030883	93	N	S	Polymorphism	-	-	-	-	-	0.3177292347	B	0.36	-
Q96HA8	VAR_030882	32	I	V	Polymorphism	-	-	-	-	-	0.01167458296	B	0.98	-
Q96HA8	VAR_030885	134	R	C	Polymorphism	-	-	-	-	-	0.7940655947	E	0.59	-
P07204	VAR_011373	501	P	L	Disease	-	-	-	-	-	0.7024248242	E	0.4	MIM:612926
P07204	VAR_011368	43	A	T	Disease	-	-	-	-	-	0.6069741249	E	0.21	MIM:612926
P07204	VAR_011369	79	G	A	Polymorphism	-	-	-	-	-	0.6338119507	E	0.27	-
P07204	VAR_011370	473	A	V	Polymorphism	-	-	-	-	-	0.3612821102	B	0.28	-
P07204	VAR_063223	53	D	G	Disease	-	-	-	-	-	0.9286705256	E	0.86	MIM:612926
P07204	VAR_063224	81	V	L	Disease	-	-	-	-	-	0.869341135	E	0.74	MIM:612926
P07204	VAR_063674	236	A	G	Disease	-	-	-	-	-	0.478358686	B	0.04	MIM:612926
P07204	VAR_063673	34	D	E	Disease	-	-	-	-	-	0.6926727295	E	0.39	MIM:612926
P07204	VAR_049011	162	A	P	Polymorphism	-	-	-	-	-	0.4077311754	B	0.18	-
P07204	VAR_011372	495	P	S	Disease	-	-	-	-	-	0.6922873259	E	0.38	MIM:612926
P07204	VAR_011371	486	D	Y	Disease	-	-	-	-	-	0.8109708428	E	0.62	MIM:612926	MIM:614486
O75164	VAR_023775	482	A	E	Polymorphism	-	-	-	-	-	0.7323765755	E	0.46	-
O75164	VAR_031217	877	V	G	Polymorphism	-	-	-	-	-	0.02707493305	B	0.95	-
O75165	VAR_073784	264	E	Q	Polymorphism	-	-	-	-	-	0.04366204143	B	0.91	-
O75165	VAR_076728	2170	L	W	Polymorphism	-	-	-	-	-	0.4807915986	B	0.04	-
O75165	VAR_073787	2115	R	L	Polymorphism	-	-	-	-	-	0.35570696	B	0.29	-
O75165	VAR_061144	1515	P	S	Polymorphism	-	-	-	-	-	0.3557465076	B	0.29	-
O75165	VAR_076727	2057	A	S	Polymorphism	-	-	-	-	-	0.05488979816	B	0.89	-
O75165	VAR_076725	1740	E	Q	Polymorphism	-	-	-	-	-	0.9233760834	E	0.85	-
O75165	VAR_076724	1516	R	H	Polymorphism	-	-	-	-	-	0.6711912155	E	0.34	-
O75165	VAR_076716	556	L	S	Polymorphism	-	-	-	-	-	0.01487487555	B	0.97	-
O75165	VAR_076719	903	R	K	Polymorphism	-	-	-	-	-	0.7265251875	E	0.45	-
O75165	VAR_076721	1135	N	S	Polymorphism	-	-	-	-	-	0.3264190257	B	0.35	-
O75165	VAR_047460	1995	V	I	Polymorphism	-	-	-	-	-	0.7383812666	E	0.48	-
O75165	VAR_073786	1082	T	I	Polymorphism	-	-	-	-	-	0.4458400607	B	0.11	-
O75165	VAR_047458	1463	A	S	Polymorphism	-	-	-	-	-	0.688693583	E	0.38	-
O75165	VAR_076720	997	L	F	Polymorphism	-	-	-	-	-	0.1217766702	B	0.76	-
O75165	VAR_076717	674	D	A	Polymorphism	-	-	-	-	-	0.5463588238	E	0.09	-
O75165	VAR_047459	1487	F	C	Polymorphism	-	-	-	-	-	0.1501837969	B	0.7	-
O75165	VAR_076723	1291	E	G	Polymorphism	-	-	-	-	-	0.9431421757	E	0.89	-
Q96G28	VAR_030796	246	I	F	Polymorphism	-	-	-	-	-	0.6779439449	E	0.36	-
Q96G28	VAR_050725	6	E	D	Polymorphism	-	-	-	-	-	0.8868657351	E	0.77	-
Q96G28	VAR_030795	243	D	G	Polymorphism	-	-	-	-	-	0.9240192771	E	0.85	-
Q9H211	VAR_029164	172	R	C	Polymorphism	-	-	-	-	-	0.257735312	B	0.48	-
Q9H211	VAR_024408	537	A	V	Polymorphism	-	-	-	-	-	0.7747422457	E	0.55	-
Q9H211	VAR_029163	135	A	V	Polymorphism	-	-	-	-	-	0.5977672338	E	0.2	-
Q9H211	VAR_054505	262	T	A	Polymorphism	-	-	-	-	-	0.6246421337	E	0.25	-
Q9H211	VAR_065491	462	R	Q	Disease	-	-	-	-	-	0.2598426342	B	0.48	MIM:613804
Q9H211	VAR_065490	453	R	W	Disease	-	-	-	-	-	0.535992384	E	0.07	MIM:613804
Q9H211	VAR_065489	117	Q	H	Disease	-	-	-	-	-	0.9455963373	E	0.89	MIM:613804
Q9H211	VAR_029165	456	E	A	Polymorphism	-	-	-	-	-	0.8962273598	E	0.79	-
Q9H211	VAR_065492	468	E	K	Disease	-	-	-	-	-	0.7803090811	E	0.56	MIM:613804
Q9H211	VAR_065488	66	A	T	Disease	-	-	-	-	-	0.3298454881	B	0.34	MIM:613804
Q9H211	VAR_054504	234	C	R	Polymorphism	-	-	-	-	-	0.258800149	B	0.48	-
Q9H210	VAR_062017	84	H	Y	Polymorphism	-	-	-	-	-	0.7760629654	E	0.55	-
Q9H210	VAR_046725	163	I	T	Polymorphism	-	-	-	-	-	0.5582278967	E	0.12	-
Q9H210	VAR_062018	220	R	G	Polymorphism	-	-	-	-	-	0.6777468324	E	0.36	-
Q9H210	VAR_046723	148	S	P	Polymorphism	-	-	-	-	-	0.1893508434	B	0.62	-
Q9H210	VAR_046726	202	M	T	Polymorphism	-	-	-	-	-	0.1834975779	B	0.63	-
Q9H210	VAR_046724	163	I	M	Polymorphism	-	-	-	-	-	0.5582278967	E	0.12	-
Q96G23	VAR_052325	115	E	A	Polymorphism	-	-	-	-	-	0.6870133877	E	0.37	-
Q7L3V2	VAR_034590	116	R	H	Polymorphism	-	-	-	-	-	0.5540753603	E	0.11	-
Q7L3V2	VAR_034591	123	D	Y	Polymorphism	-	-	-	-	-	0.09053605795	B	0.82	-
Q14929	VAR_059065	78	E	K	Polymorphism	-	-	-	-	-	0.7343816161	E	0.47	-
Q14929	VAR_024198	72	P	L	Polymorphism	-	-	-	-	-	0.4788395762	B	0.04	-
Q14929	VAR_059067	596	Q	H	Polymorphism	-	-	-	-	-	0.8370906711	E	0.67	-
Q14929	VAR_024199	381	R	C	Polymorphism	-	-	-	-	-	0.6343060136	E	0.27	-
Q14929	VAR_059066	152	S	L	Polymorphism	-	-	-	-	-	0.7592836618	E	0.52	-
P31997	VAR_049852	340	I	M	Polymorphism	-	-	-	-	-	0.1127128601	B	0.77	-
P31997	VAR_011721	114	R	K	Polymorphism	-	-	-	-	-	0.8642216325	E	0.73	-
P31997	VAR_049850	45	A	V	Polymorphism	-	-	-	-	-	0.123236984	B	0.75	-
P31997	VAR_049849	17	G	V	Polymorphism	-	-	-	-	-	0.02077615261	B	0.96	-
P31997	VAR_049851	322	L	V	Polymorphism	-	-	-	-	-	0.5553008318	E	0.11	-
P11597	VAR_013919	331	G	S	Polymorphism	2obd	A	314	0.69	E	0.8568032384	E	0.71	-
P11597	VAR_033099	168	L	P	Disease	2obd	A	151	0.49	E	0.7046505809	E	0.41	MIM:143470
P11597	VAR_013921	422	V	I	Polymorphism	-	-	-	-	-	0.009314984083	B	0.98	-
P11597	VAR_017019	385	V	M	Polymorphism	2obd	A	368	0.2	E	0.8441583514	E	0.69	-
P11597	VAR_013923	486	V	M	Polymorphism	2obd	A	469	0.41	E	0.592869997	E	0.19	-
P11597	VAR_013920	390	A	P	Polymorphism	2obd	A	373	0.3	E	0.2593507171	B	0.48	-
P11597	VAR_031127	455	V	M	Polymorphism	2obd	A	438	0.18	B	0.1126615107	B	0.77	-
P11597	VAR_017018	15	A	G	Polymorphism	-	-	-	-	-	0.1766344905	B	0.65	-
P11597	VAR_033098	154	R	W	Polymorphism	2obd	A	137	0.29	E	0.8402577043	E	0.68	-
P11597	VAR_013922	468	R	Q	Polymorphism	2obd	A	451	0.42	E	0.8598653078	E	0.72	-
P11597	VAR_033100	299	R	C	Disease	2obd	A	282	0.37	E	0.8035116196	E	0.61	MIM:143470
P11597	VAR_004172	459	D	G	Disease	2obd	A	442	0.53	E	0.9506880045	E	0.9	MIM:143470
Q9BWU0	VAR_051219	181	R	C	Polymorphism	-	-	-	-	-	0.3740035295	B	0.25	-
Q9BWU0	VAR_024748	139	P	T	Polymorphism	-	-	-	-	-	0.4460859597	B	0.11	-
Q13239	VAR_061706	15	P	T	Polymorphism	-	-	-	-	-	0.6879947782	E	0.38	-
Q13233	VAR_065504	189	L	P	Disease	-	-	-	-	-	0.03222340345	B	0.94	MIM:613762
Q13233	VAR_051636	806	D	N	Polymorphism	-	-	-	-	-	0.3423306346	B	0.32	-
Q13233	VAR_065505	189	L	R	Disease	-	-	-	-	-	0.03222340345	B	0.94	MIM:613762
Q13233	VAR_051637	906	V	I	Polymorphism	-	-	-	-	-	0.2996628582	B	0.4	-
Q13233	VAR_040680	92	S	N	Polymorphism	-	-	-	-	-	0.8727253675	E	0.75	-
Q13233	VAR_040681	443	C	S	Polymorphism	-	-	-	-	-	0.04647821188	B	0.91	-
Q13233	VAR_065507	616	G	R	Disease	-	-	-	-	-	0.4889535904	B	0.02	MIM:613762
Q13231	VAR_024458	442	A	G	Polymorphism	5hbf	A	442	0.8	E	0.8300408125	E	0.66	-
Q13231	VAR_065914	74	E	K	Polymorphism	5hbf	A	74	0.4	E	0.9482144117	E	0.9	-
Q13231	VAR_022138	102	G	S	Polymorphism	5hbf	A	102	0.35	E	0.5728781819	E	0.15	-
Q13231	VAR_049190	40	R	H	Polymorphism	5hbf	A	40	0.4	E	0.9211288691	E	0.84	-
Q13231	VAR_049191	171	Q	H	Polymorphism	5hbf	A	171	0.7	E	0.9324779511	E	0.86	-
Q5TBA9	VAR_053831	1968	G	S	Polymorphism	-	-	-	-	-	0.327342689	B	0.35	-
Q14671	VAR_080785	1137	R	W	Disease	-	-	-	-	-	0.1124915779	B	0.78	MIM:617931
Q14671	VAR_080786	1145	R	W	Disease	-	-	-	-	-	0.5617117882	E	0.12	MIM:617931
Q14671	VAR_080784	1033	T	S	Disease	-	-	-	-	-	0.01675373316	B	0.97	MIM:617931
Q8HWS3	VAR_037710	688	T	A	Polymorphism	-	-	-	-	-	0.4622635245	B	0.08	-
Q8HWS3	VAR_062978	181	R	Q	Disease	-	-	-	-	-	0.1678905785	B	0.66	MIM:615710
Q8HWS3	VAR_061768	17	A	E	Polymorphism	-	-	-	-	-	0.8127544522	E	0.63	-
Q8HWS3	VAR_062979	217	S	P	Disease	-	-	-	-	-	0.6442198157	E	0.29	MIM:615710
Q8HWS3	VAR_037711	743	S	N	Polymorphism	-	-	-	-	-	0.5159838796	E	0.03	-
Q8HWS3	VAR_074215	506	V	G	Disease	-	-	-	-	-	0.008778601885	B	0.98	MIM:615710
Q8HWS3	VAR_037709	6	E	K	Polymorphism	-	-	-	-	-	0.9481112957	E	0.9	-
P43363	VAR_024528	166	R	K	Polymorphism	-	-	-	-	-	0.9412926435	E	0.88	-
P43363	VAR_053496	234	V	I	Polymorphism	-	-	-	-	-	0.005701929331	B	0.99	-
P19075	VAR_020093	73	G	A	Polymorphism	-	-	-	-	-	0.4827014804	B	0.03	-
P19075	VAR_012054	213	S	A	Polymorphism	-	-	-	-	-	0.1091056168	B	0.78	-
P19075	VAR_061848	35	V	I	Polymorphism	-	-	-	-	-	0.2741971612	B	0.45	-
Q15762	VAR_018632	307	S	G	Polymorphism	-	-	-	-	-	0.761656642	E	0.52	-
P10914	VAR_065135	11	W	R	Disease	-	-	-	-	-	0.120310545	B	0.76	MIM:613659
P10914	VAR_065134	8	M	L	Disease	-	-	-	-	-	0.03090170026	B	0.94	MIM:613659
Q15760	VAR_024256	189	V	I	Polymorphism	-	-	-	-	-	0.01081776619	B	0.98	-
P10916	VAR_004602	18	F	L	Disease	-	-	-	-	-	0.3883124292	B	0.22	MIM:608758
P10916	VAR_029449	57	G	R	Polymorphism	-	-	-	-	-	0.6627299786	E	0.33	-
P10916	VAR_004603	22	E	K	Disease	-	-	-	-	-	0.9484626055	E	0.9	MIM:608758
P10916	VAR_019844	166	D	V	Disease	-	-	-	-	-	0.9802573323	E	0.96	MIM:608758
P10916	VAR_004601	13	A	T	Disease	-	-	-	-	-	0.7672929168	E	0.53	MIM:608758
P10916	VAR_004605	95	P	A	Disease	-	-	-	-	-	0.7583340406	E	0.52	MIM:608758
P10916	VAR_004604	58	R	Q	Disease	-	-	-	-	-	0.9511368871	E	0.9	MIM:608758
Q6UW02	VAR_059154	346	L	F	Polymorphism	-	-	-	-	-	0.4871256351	B	0.03	-
Q6UW02	VAR_059153	97	S	L	Polymorphism	-	-	-	-	-	0.7433791161	E	0.49	-
P10912	VAR_018429	149	P	Q	Disease	-	-	-	-	-	0.1423616111	B	0.72	MIM:262500
P10912	VAR_002714	179	R	C	Disease	-	-	-	-	-	0.807764411	E	0.62	MIM:604271	MIM:262500
P10912	VAR_002708	62	E	K	Disease	-	-	-	-	-	0.5011754632	E	0	MIM:604271
P10912	VAR_018432	172	Q	P	Disease	-	-	-	-	-	0.2623325586	B	0.48	MIM:262500
P10912	VAR_002709	89	R	K	Disease	-	-	-	-	-	0.8637859225	E	0.73	MIM:262500
P10912	VAR_013939	440	C	F	Polymorphism	-	-	-	-	-	0.05520993471	B	0.89	-
P10912	VAR_002715	229	R	G	Disease	-	-	-	-	-	0.1402917206	B	0.72	MIM:262500
P10912	VAR_013937	179	R	H	Polymorphism	-	-	-	-	-	0.807764411	E	0.62	-
P10912	VAR_020002	162	V	F	Polymorphism	-	-	-	-	-	0.5832449794	E	0.17	-
P10912	VAR_018428	68	W	R	Disease	-	-	-	-	-	0.02731963992	B	0.95	MIM:262500
P10912	VAR_032704	465	E	K	Polymorphism	-	-	-	-	-	0.4754444659	B	0.05	-
P10912	VAR_002712	162	V	D	Disease	-	-	-	-	-	0.5832449794	E	0.17	MIM:262500
P10912	VAR_002710	114	F	S	Disease	-	-	-	-	-	0.01284596324	B	0.97	MIM:262500
P10912	VAR_018435	244	S	I	Disease	-	-	-	-	-	0.0576852262	B	0.88	MIM:262500
P10912	VAR_018427	58	S	L	Disease	-	-	-	-	-	0.06377571821	B	0.87	MIM:262500
P10912	VAR_018434	226	Y	C	Disease	-	-	-	-	-	0.02427539229	B	0.95	MIM:262500
P10912	VAR_002711	143	V	A	Disease	-	-	-	-	-	0.06409674883	B	0.87	MIM:262500
P10912	VAR_018433	173	V	G	Disease	-	-	-	-	-	0.003270685673	B	0.99	MIM:262500
P10912	VAR_018431	171	I	T	Disease	-	-	-	-	-	0.005186229944	B	0.99	MIM:262500
P10912	VAR_018426	56	C	S	Disease	-	-	-	-	-	0.1232025325	B	0.75	MIM:262500
P10912	VAR_013940	495	P	T	Polymorphism	-	-	-	-	-	0.2508561015	B	0.5	-
P10912	VAR_013941	544	I	L	Polymorphism	-	-	-	-	-	0.346496135	B	0.31	-
P10912	VAR_002713	170	D	H	Disease	-	-	-	-	-	0.4125157893	B	0.17	MIM:262500
P10912	VAR_018436	262	D	N	Disease	-	-	-	-	-	0.7059857845	E	0.41	MIM:262500
P10912	VAR_013942	579	P	T	Polymorphism	-	-	-	-	-	0.8444349766	E	0.69	-
A4D0S4	VAR_037591	866	N	S	Polymorphism	-	-	-	-	-	0.361934185	B	0.28	-
A4D0S4	VAR_037589	234	H	Y	Polymorphism	-	-	-	-	-	0.222518146	B	0.55	-
A4D0S4	VAR_074174	1028	G	C	Polymorphism	-	-	-	-	-	0.1565148532	B	0.69	-
A4D0S4	VAR_037594	1612	R	S	Polymorphism	-	-	-	-	-	0.9523457289	E	0.9	-
A4D0S4	VAR_037593	1510	H	Y	Polymorphism	-	-	-	-	-	0.3340483904	B	0.33	-
A4D0S4	VAR_037590	591	V	F	Polymorphism	-	-	-	-	-	0.0568240881	B	0.89	-
A4D0S4	VAR_037592	1350	T	N	Polymorphism	-	-	-	-	-	0.5995772481	E	0.2	-
A4D0S4	VAR_037588	44	M	T	Polymorphism	-	-	-	-	-	0.4319377542	B	0.14	-
Q15768	VAR_002356	166	R	Q	Polymorphism	-	-	-	-	-	0.3165691495	B	0.37	-
Q76NI1	VAR_061786	1038	R	W	Polymorphism	-	-	-	-	-	0.8876255155	E	0.78	-
Q76NI1	VAR_035358	436	E	G	Polymorphism	-	-	-	-	-	0.9035313129	E	0.81	-
Q76NI1	VAR_035359	581	G	S	Polymorphism	-	-	-	-	-	0.1922601461	B	0.62	-
Q76NI1	VAR_035360	717	L	P	Polymorphism	-	-	-	-	-	0.3633939028	B	0.27	-
Q76NI1	VAR_051902	1332	A	T	Polymorphism	-	-	-	-	-	0.5397152901	E	0.08	-
P23743	VAR_031563	538	H	Y	Polymorphism	-	-	-	-	-	0.3951085806	B	0.21	-
P59910	VAR_077053	278	M	R	Disease	-	-	-	-	-	0.0827088058	B	0.83	MIM:617091
Q8WUF8	VAR_039312	131	S	N	Polymorphism	-	-	-	-	-	0.9477570057	E	0.9	-
Q6KB66	VAR_049807	238	V	I	Polymorphism	-	-	-	-	-	0.4600888491	B	0.08	-
Q96BT3	VAR_027421	115	P	L	Polymorphism	-	-	-	-	-	0.7842633724	E	0.57	-
O95522	VAR_053609	157	T	M	Polymorphism	-	-	-	-	-	0.6585220099	E	0.32	-
O95522	VAR_053608	53	T	K	Polymorphism	-	-	-	-	-	0.679186523	E	0.36	-
O95521	VAR_060091	218	P	S	Polymorphism	-	-	-	-	-	0.8065346479	E	0.61	-
O95521	VAR_034396	252	E	Q	Polymorphism	-	-	-	-	-	0.8927048445	E	0.79	-
O95521	VAR_053605	386	R	S	Polymorphism	-	-	-	-	-	0.887283206	E	0.77	-
O95521	VAR_062138	213	R	H	Polymorphism	-	-	-	-	-	0.7990688682	E	0.6	-
O95521	VAR_053604	204	L	M	Polymorphism	-	-	-	-	-	0.1399483681	B	0.72	-
O95521	VAR_034397	302	Y	C	Polymorphism	-	-	-	-	-	0.6474192142	E	0.29	-
O95521	VAR_060092	372	G	A	Polymorphism	-	-	-	-	-	0.1771997511	B	0.65	-
Q6UXI7	VAR_068964	555	K	R	Polymorphism	-	-	-	-	-	0.7575870752	E	0.52	-
Q6UXI7	VAR_068965	559	L	I	Polymorphism	-	-	-	-	-	0.3315390348	B	0.34	-
Q6UXI7	VAR_068966	658	H	Y	Polymorphism	-	-	-	-	-	0.8463823795	E	0.69	-
P48147	VAR_047790	351	L	V	Polymorphism	3ddu	A	351	0	B	0.002181977034	B	1	-
P48147	VAR_047791	706	V	I	Polymorphism	3ddu	A	706	0.13	B	0.3664757609	B	0.27	-
P48146	VAR_003579	206	Q	R	Polymorphism	-	-	-	-	-	0.8848263025	E	0.77	-
P48145	VAR_047789	319	R	C	Polymorphism	-	-	-	-	-	0.9398189783	E	0.88	-
P48145	VAR_047788	135	Y	F	Polymorphism	-	-	-	-	-	0.1789379716	B	0.64	-
Q9BQG2	VAR_034158	235	I	V	Polymorphism	6scx	A	235	0.76	E	0.6861256361	E	0.37	-
Q9BQG2	VAR_034157	129	K	E	Polymorphism	6scx	A	129	0.31	E	0.7071336508	E	0.41	-
Q99518	VAR_015361	59	V	I	Polymorphism	-	-	-	-	-	0.5070106387	E	0.01	-
Q99518	VAR_015362	238	R	Q	Polymorphism	-	-	-	-	-	0.3236686885	B	0.35	-
Q99518	VAR_014843	195	S	L	Polymorphism	-	-	-	-	-	0.09011507034	B	0.82	-
Q99518	VAR_014841	81	F	S	Polymorphism	-	-	-	-	-	0.2546075583	B	0.49	-
Q99518	VAR_022186	314	E	G	Polymorphism	-	-	-	-	-	0.9447577596	E	0.89	-
Q99518	VAR_015363	391	R	T	Polymorphism	-	-	-	-	-	0.6365730166	E	0.27	-
Q99518	VAR_022185	69	F	Y	Polymorphism	-	-	-	-	-	0.09824645519	B	0.8	-
Q99518	VAR_014842	182	F	S	Polymorphism	-	-	-	-	-	0.126725316	B	0.75	-
Q99518	VAR_014844	413	N	K	Polymorphism	-	-	-	-	-	0.3655392528	B	0.27	-
Q99518	VAR_014840	36	D	G	Polymorphism	-	-	-	-	-	0.7419325709	E	0.48	-
Q9BQG0	VAR_051156	680	H	Y	Polymorphism	-	-	-	-	-	0.4543660879	B	0.09	-
Q9BQG0	VAR_051157	958	H	P	Polymorphism	-	-	-	-	-	0.8577345014	E	0.72	-
Q9BQG0	VAR_051158	1208	M	L	Polymorphism	-	-	-	-	-	0.8404465914	E	0.68	-
Q9BQG0	VAR_023064	8	Q	E	Polymorphism	-	-	-	-	-	0.5816469193	E	0.16	-
Q96RU7	VAR_042375	347	E	K	Polymorphism	-	-	-	-	-	0.9389284849	E	0.88	-
Q96RU7	VAR_042373	153	R	H	Polymorphism	-	-	-	-	-	0.8611027002	E	0.72	-
Q96RU7	VAR_042374	274	R	H	Polymorphism	-	-	-	-	-	0.777824223	E	0.56	-
Q96RU7	VAR_023965	84	Q	R	Polymorphism	-	-	-	-	-	0.3827562034	B	0.23	-
Q6PL24	VAR_049112	5	Q	K	Polymorphism	-	-	-	-	-	0.8199734688	E	0.64	-
P23458	VAR_041715	973	N	K	Polymorphism	-	-	-	-	-	0.8267521858	E	0.65	-
Q96RU3	VAR_029388	490	S	N	Polymorphism	-	-	-	-	-	0.5393816233	E	0.08	-
Q6VMQ6	VAR_031285	530	K	R	Polymorphism	-	-	-	-	-	0.8478062153	E	0.7	-
Q6VMQ6	VAR_031284	348	N	I	Polymorphism	-	-	-	-	-	0.9085249901	E	0.82	-
Q6VMQ6	VAR_031283	278	E	K	Polymorphism	-	-	-	-	-	0.6525734663	E	0.31	-
Q9NYU1	VAR_055850	924	F	I	Polymorphism	-	-	-	-	-	0.1106952131	B	0.78	-
Q9NYU1	VAR_055849	821	A	T	Polymorphism	-	-	-	-	-	0.5052223206	E	0.01	-
Q9NYU1	VAR_030008	994	M	L	Polymorphism	-	-	-	-	-	0.01303416491	B	0.97	-
Q9NYU1	VAR_061197	1285	Y	F	Polymorphism	-	-	-	-	-	0.3185361922	B	0.36	-
Q9NYU1	VAR_055851	1274	F	L	Polymorphism	-	-	-	-	-	0.1499987543	B	0.7	-
Q9NYU1	VAR_061196	865	K	R	Polymorphism	-	-	-	-	-	0.930216074	E	0.86	-
Q9NYU1	VAR_030006	323	A	T	Polymorphism	-	-	-	-	-	0.1407293975	B	0.72	-
Q9NYU1	VAR_030007	328	S	A	Polymorphism	-	-	-	-	-	0.09646439552	B	0.81	-
Q96RU8	VAR_042367	298	R	C	Polymorphism	5cem	A	298	0.48	E	0.9176284075	E	0.84	-
Q96RU8	VAR_042366	267	V	I	Polymorphism	5cem	A	267	0.01	B	0.01059645414	B	0.98	-
Q96RU8	VAR_042364	173	S	R	Polymorphism	5cem	A	173	0.52	E	0.8388367891	E	0.68	-
Q96RU8	VAR_042368	360	E	A	Polymorphism	5cem	A	360	0.28	E	0.9122078419	E	0.82	-
Q96RU8	VAR_042365	215	T	M	Polymorphism	5cem	A	215	0.39	E	0.496139586	B	0.01	-
Q96RU8	VAR_042369	360	E	D	Polymorphism	5cem	A	360	0.28	E	0.9122078419	E	0.82	-
Q96DR5	VAR_049753	221	R	C	Polymorphism	-	-	-	-	-	0.8860811591	E	0.77	-
Q96DR5	VAR_049751	43	G	R	Polymorphism	-	-	-	-	-	0.3124287724	B	0.38	-
Q96DR5	VAR_049752	113	K	E	Polymorphism	-	-	-	-	-	0.887488246	E	0.77	-
A4D1P6	VAR_033358	257	P	L	Polymorphism	-	-	-	-	-	0.5884200335	E	0.18	-
Q96DR7	VAR_058205	60	L	P	Polymorphism	-	-	-	-	-	0.866222024	E	0.73	-
Q96DR7	VAR_039426	203	F	S	Polymorphism	-	-	-	-	-	0.5812247992	E	0.16	-
Q96DR7	VAR_039425	29	V	L	Polymorphism	-	-	-	-	-	0.7711105347	E	0.54	-
Q96L58	VAR_070140	300	C	S	Disease	-	-	-	-	-	0.1082655787	B	0.78	MIM:271640
Q96L58	VAR_070132	6	R	W	Disease	-	-	-	-	-	0.7922376394	E	0.58	MIM:615349
Q96L58	VAR_070138	217	G	S	Disease	-	-	-	-	-	0.0330708921	B	0.93	MIM:271640
Q96L58	VAR_059317	174	E	D	Polymorphism	-	-	-	-	-	0.8131529093	E	0.63	-
Q96L58	VAR_070134	67	P	L	Disease	-	-	-	-	-	0.5915765762	E	0.18	MIM:271640
Q96L58	VAR_070136	156	D	N	Disease	-	-	-	-	-	0.392680943	B	0.21	MIM:271640
Q96L58	VAR_070139	232	R	C	Disease	-	-	-	-	-	0.6692869663	E	0.34	MIM:271640
Q96L58	VAR_070137	207	D	H	Disease	-	-	-	-	-	0.9460785389	E	0.89	MIM:271640
Q96L58	VAR_070141	309	S	T	Disease	-	-	-	-	-	0.3771130145	B	0.25	MIM:615349
Q96L58	VAR_070133	65	S	G	Disease	-	-	-	-	-	0.05385267735	B	0.89	MIM:271640
O94766	VAR_066624	277	R	Q	Disease	3cu0	A	277	0.63	E	0.9397513866	E	0.88	MIM:245600
O94766	VAR_075370	140	P	L	Disease	3cu0	A	140	1	E	0.3900457919	B	0.22	MIM:245600
Q96A84	VAR_019803	107	A	G	Polymorphism	-	-	-	-	-	0.2518258691	B	0.5	-
Q96A83	VAR_057530	427	P	L	Polymorphism	-	-	-	-	-	0.4766119421	B	0.05	-
Q96L50	VAR_051095	96	I	N	Polymorphism	-	-	-	-	-	0.1833069623	B	0.63	-
Q96L50	VAR_051096	229	R	W	Polymorphism	-	-	-	-	-	0.892824173	E	0.79	-
P50391	VAR_030337	99	A	S	Polymorphism	-	-	-	-	-	0.05413064361	B	0.89	-
P50391	VAR_030338	240	R	C	Polymorphism	-	-	-	-	-	0.7200123072	E	0.44	-
Q9Y5A7	VAR_057369	13	Q	R	Polymorphism	-	-	-	-	-	0.9437637329	E	0.89	-
Q8NDW4	VAR_052800	218	K	E	Polymorphism	-	-	-	-	-	0.9363651276	E	0.87	-
P00558	VAR_006082	266	V	M	Disease	2wzd	A	265	0	B	0.01137796044	B	0.98	MIM:300653
P00558	VAR_006080	206	R	P	Disease	2wzd	A	205	0.45	E	0.6640667915	E	0.33	MIM:300653
P00558	VAR_006087	352	T	N	Polymorphism	2wzd	A	351	0	B	0.06233537197	B	0.88	-
P00558	VAR_006078	164	D	V	Disease	2wzd	A	163	0.01	B	0.1146639287	B	0.77	MIM:300653
P00558	VAR_006081	252	E	A	Disease	2wzd	A	251	0.69	E	0.9585623741	E	0.92	MIM:300653
P00558	VAR_006086	316	C	R	Disease	2wzd	A	315	0.04	B	0.02395197749	B	0.95	MIM:300653
P00558	VAR_006085	315	D	N	Disease	2wzd	A	314	0.02	B	0.07046547532	B	0.86	MIM:300653
P00558	VAR_006084	285	D	V	Disease	2wzd	A	284	0.09	B	0.1664029956	B	0.67	MIM:300653
P00558	VAR_006076	88	L	P	Disease	2wzd	A	87	0.29	E	0.5534701347	E	0.11	MIM:300653
P00558	VAR_006077	158	G	V	Disease	2wzd	A	157	0.01	B	0.01868891716	B	0.96	MIM:300653
P00558	VAR_006083	268	D	N	Polymorphism	2wzd	A	267	0.7	E	0.9829878807	E	0.97	-
Q13642	VAR_075355	150	C	S	Disease	-	-	-	-	-	0.03836026788	B	0.92	MIM:300718
Q13642	VAR_042605	224	C	W	Disease	-	-	-	-	-	0.3412732482	B	0.32	MIM:300696
Q13642	VAR_075358	276	C	Y	Disease	-	-	-	-	-	0.4976905882	B	0	MIM:300696
Q13642	VAR_046001	153	C	R	Disease	-	-	-	-	-	0.177772671	B	0.64	MIM:300718
Q13642	VAR_042603	122	W	S	Disease	-	-	-	-	-	0.3636193573	B	0.27	MIM:300695
Q13642	VAR_075353	123	H	L	Disease	-	-	-	-	-	0.1437041461	B	0.71	MIM:300717
Q13642	VAR_075354	123	H	Q	Disease	-	-	-	-	-	0.1437041461	B	0.71	MIM:300717
Q13642	VAR_076566	154	H	P	Disease	-	-	-	-	-	0.251588285	B	0.5	MIM:300695
Q13642	VAR_046002	153	C	Y	Disease	-	-	-	-	-	0.177772671	B	0.64	MIM:300718
Q13642	VAR_075359	280	V	M	Disease	-	-	-	-	-	0.4741834104	B	0.05	MIM:300696
Q13642	VAR_045999	123	H	Y	Disease	-	-	-	-	-	0.1437041461	B	0.71	MIM:300717
Q13642	VAR_046000	132	C	F	Disease	-	-	-	-	-	0.2379907966	B	0.52	MIM:300717
Q13642	VAR_075357	209	C	R	Disease	-	-	-	-	-	0.03595435619	B	0.93	MIM:300696
Q8NDW8	VAR_059861	719	R	H	Polymorphism	-	-	-	-	-	0.9135311842	E	0.83	-
Q8NDW8	VAR_032883	622	R	W	Polymorphism	-	-	-	-	-	0.228526026	B	0.54	-
Q8NDW8	VAR_032879	91	R	Q	Polymorphism	-	-	-	-	-	0.7722337246	E	0.54	-
Q8NDW8	VAR_032880	108	V	L	Polymorphism	-	-	-	-	-	0.2030925453	B	0.59	-
Q8NDW8	VAR_082207	114	Y	C	Disease	-	-	-	-	-	0.08632656932	B	0.83	MIM:618429
Q8NDW8	VAR_032885	1055	R	L	Polymorphism	-	-	-	-	-	0.4629611075	B	0.07	-
Q8NDW8	VAR_032882	293	E	K	Polymorphism	-	-	-	-	-	0.9598553181	E	0.92	-
Q8NDW8	VAR_032881	290	R	K	Polymorphism	-	-	-	-	-	0.8905873299	E	0.78	-
Q8NDW8	VAR_032884	719	R	Q	Polymorphism	-	-	-	-	-	0.9135311842	E	0.83	-
Q8NDW8	VAR_032887	1316	R	K	Polymorphism	-	-	-	-	-	0.9467999935	E	0.89	-
Q8NDW8	VAR_032886	1160	S	R	Polymorphism	-	-	-	-	-	0.3625667095	B	0.27	-
Q9Y5A9	VAR_053744	217	T	S	Polymorphism	-	-	-	-	-	0.7774251699	E	0.55	-
Q9Y5A9	VAR_053745	454	P	S	Polymorphism	-	-	-	-	-	0.4392498136	B	0.12	-
Q9NS40	VAR_057767	958	G	A	Polymorphism	-	-	-	-	-	0.7760459185	E	0.55	-
Q6XQN6	VAR_038275	57	A	V	Polymorphism	4yub	A	57	0.05	B	0.06489276886	B	0.87	-
Q02127	VAR_062419	284	T	I	Disease	6fmd	A	285	0.24	E	0.1152850688	B	0.77	MIM:263750
Q02127	VAR_062420	346	R	W	Disease	6fmd	A	347	0.18	B	0.9457589984	E	0.89	MIM:263750
Q02127	VAR_062417	202	G	D	Disease	6fmd	A	203	0	B	0.416810751	B	0.17	MIM:263750
Q02127	VAR_062412	19	G	E	Disease	-	-	-	-	-	0.1049989462	B	0.79	MIM:263750
Q02127	VAR_062421	392	D	G	Disease	6fmd	A	393	0.26	E	0.927837491	E	0.86	MIM:263750
Q02127	VAR_022094	7	K	Q	Polymorphism	-	-	-	-	-	0.9389277697	E	0.88	-
Q02127	VAR_062414	152	G	R	Disease	6fmd	A	153	0	B	0.4205275774	B	0.16	MIM:263750
Q02127	VAR_062416	202	G	A	Disease	6fmd	A	203	0	B	0.416810751	B	0.17	MIM:263750
Q02127	VAR_062415	199	R	C	Disease	6fmd	A	200	0.39	E	0.9702193737	E	0.94	MIM:263750
Q02127	VAR_062413	135	R	C	Disease	6fmd	A	136	0.15	B	0.3852897286	B	0.23	MIM:263750
Q02127	VAR_062418	244	R	W	Disease	6fmd	A	245	0.79	E	0.7821501493	E	0.56	MIM:263750
P21217	VAR_022203	327	R	Q	Polymorphism	-	-	-	-	-	0.9424278736	E	0.88	-
P21217	VAR_022202	325	T	M	Polymorphism	-	-	-	-	-	0.8619686365	E	0.72	-
P21217	VAR_003428	170	G	S	Polymorphism	-	-	-	-	-	0.1319624186	B	0.74	-
P21217	VAR_007960	102	Q	K	Polymorphism	-	-	-	-	-	0.9454009533	E	0.89	-
P21217	VAR_003426	20	L	R	Polymorphism	-	-	-	-	-	0.01003995538	B	0.98	-
P21217	VAR_007962	162	D	N	Polymorphism	-	-	-	-	-	0.6652216911	E	0.33	-
P21217	VAR_022200	5	G	S	Polymorphism	-	-	-	-	-	0.8183131814	E	0.64	-
P21217	VAR_022201	160	R	C	Polymorphism	-	-	-	-	-	0.4317256808	B	0.14	-
P21217	VAR_007961	124	S	A	Polymorphism	-	-	-	-	-	0.8815885782	E	0.76	-
P21217	VAR_007959	68	W	R	Polymorphism	-	-	-	-	-	0.0171186626	B	0.97	-
P21217	VAR_007963	223	G	R	Polymorphism	-	-	-	-	-	0.03451046348	B	0.93	-
P21217	VAR_007964	270	V	M	Polymorphism	-	-	-	-	-	0.003256142139	B	0.99	-
P21217	VAR_003429	336	D	A	Polymorphism	-	-	-	-	-	0.7627139091	E	0.53	-
P21217	VAR_003430	356	I	K	Polymorphism	-	-	-	-	-	0.06067088246	B	0.88	-
P21217	VAR_003427	105	T	M	Polymorphism	-	-	-	-	-	0.003458857536	B	0.99	-
Q8N6K7	VAR_069418	181	D	N	Polymorphism	-	-	-	-	-	0.09394231439	B	0.81	-
Q8N6K7	VAR_030910	94	E	K	Polymorphism	-	-	-	-	-	0.8090358973	E	0.62	-
Q8IUM7	VAR_076853	472	P	S	Polymorphism	-	-	-	-	-	0.7582343817	E	0.52	-
Q8IUM7	VAR_076858	777	T	I	Polymorphism	-	-	-	-	-	0.7252323031	E	0.45	-
Q8IUM7	VAR_076849	296	C	R	Polymorphism	-	-	-	-	-	0.007686525583	B	0.98	-
Q8IUM7	VAR_076845	147	F	S	Polymorphism	-	-	-	-	-	0.03489589691	B	0.93	-
Q8IUM7	VAR_076847	257	E	K	Polymorphism	-	-	-	-	-	0.7402547002	E	0.48	-
Q8IUM7	VAR_076857	750	D	Y	Polymorphism	-	-	-	-	-	0.8345836401	E	0.67	-
Q8IUM7	VAR_076850	317	M	L	Polymorphism	-	-	-	-	-	0.8581475019	E	0.72	-
Q8IUM7	VAR_076856	702	N	D	Polymorphism	-	-	-	-	-	0.8556520343	E	0.71	-
Q8IUM7	VAR_076846	208	G	C	Polymorphism	-	-	-	-	-	0.3898342252	B	0.22	-
Q8IUM7	VAR_076848	293	W	R	Polymorphism	-	-	-	-	-	0.01951932907	B	0.96	-
Q8IUM7	VAR_076854	500	Q	K	Polymorphism	-	-	-	-	-	0.6857663989	E	0.37	-
Q8IUM7	VAR_076855	587	T	M	Polymorphism	-	-	-	-	-	0.3347274065	B	0.33	-
Q8IUM7	VAR_076851	344	P	A	Polymorphism	-	-	-	-	-	0.6888235211	E	0.38	-
Q8IUM7	VAR_076852	359	T	I	Polymorphism	-	-	-	-	-	0.1281089187	B	0.74	-
O75569	VAR_046213	222	P	L	Disease	-	-	-	-	-	0.922496438	E	0.84	MIM:612067
Q8NG75	VAR_053210	60	P	L	Polymorphism	-	-	-	-	-	0.1797143221	B	0.64	-
Q8NG75	VAR_034233	164	S	G	Polymorphism	-	-	-	-	-	0.09431111813	B	0.81	-
Q6UXI9	VAR_033315	234	I	V	Polymorphism	-	-	-	-	-	0.4413658977	B	0.12	-
Q6UXI9	VAR_033317	476	M	T	Polymorphism	-	-	-	-	-	0.3040958643	B	0.39	-
Q6UXI9	VAR_033314	159	Q	H	Polymorphism	-	-	-	-	-	0.4538175762	B	0.09	-
Q6UXI9	VAR_033316	473	G	S	Polymorphism	-	-	-	-	-	0.08727878332	B	0.83	-
Q9BXJ8	VAR_036934	201	T	A	Polymorphism	-	-	-	-	-	0.3047733903	B	0.39	-
Q9BXJ8	VAR_036933	86	Q	R	Polymorphism	-	-	-	-	-	0.81686759	E	0.63	-
Q9BQ16	VAR_051562	112	I	V	Polymorphism	-	-	-	-	-	0.3143799007	B	0.37	-
Q96CN9	VAR_049260	262	Q	R	Polymorphism	-	-	-	-	-	0.8989207149	E	0.8	-
Q96CN9	VAR_049262	618	R	C	Polymorphism	-	-	-	-	-	0.7900860906	E	0.58	-
Q96CN9	VAR_020157	87	C	W	Polymorphism	-	-	-	-	-	0.2717300653	B	0.46	-
Q96CN9	VAR_049261	274	A	T	Polymorphism	-	-	-	-	-	0.65754807	E	0.32	-
Q96CN9	VAR_049259	122	A	V	Polymorphism	-	-	-	-	-	0.6461212039	E	0.29	-
Q96CN9	VAR_021902	86	R	W	Polymorphism	-	-	-	-	-	0.7502069473	E	0.5	-
Q8NG76	VAR_053159	169	A	V	Polymorphism	-	-	-	-	-	0.5751643777	E	0.15	-
P06239	VAR_071291	341	L	P	Disease	-	-	-	-	-	0.04041460156	B	0.92	MIM:615758
P06239	VAR_051697	201	G	S	Polymorphism	-	-	-	-	-	0.2961128354	B	0.41	-
Q6ZRV2	VAR_062189	201	Q	H	Polymorphism	-	-	-	-	-	0.3507022262	B	0.3	-
Q6ZRV2	VAR_073954	557	G	C	Disease	-	-	-	-	-	0.8678731918	E	0.74	MIM:130900
Q7L985	VAR_039798	507	R	H	Polymorphism	-	-	-	-	-	0.8042654991	E	0.61	-
P49448	VAR_048867	498	S	A	Polymorphism	6g2u	A	445	0.65	E	0.7660645843	E	0.53	-
Q96N77	VAR_032009	231	S	C	Polymorphism	-	-	-	-	-	0.7142142057	E	0.43	-
Q96N77	VAR_032010	363	Q	P	Polymorphism	-	-	-	-	-	0.6622814536	E	0.32	-
Q96N76	VAR_034001	311	S	T	Polymorphism	-	-	-	-	-	0.007768779993	B	0.98	-
Q96N76	VAR_034000	188	R	W	Polymorphism	-	-	-	-	-	0.5920487642	E	0.18	-
Q96N76	VAR_042732	429	R	C	Polymorphism	-	-	-	-	-	0.7789202333	E	0.56	-
Q96N76	VAR_062649	70	L	P	Disease	-	-	-	-	-	0.9004098773	E	0.8	MIM:276880
Q96N76	VAR_060221	450	R	C	Disease	-	-	-	-	-	0.06340354681	B	0.87	MIM:276880
Q8NGF6	VAR_057568	263	R	Q	Polymorphism	-	-	-	-	-	0.7695666552	E	0.54	-
O15069	VAR_031198	1105	D	E	Polymorphism	-	-	-	-	-	0.9386948347	E	0.88	-
O15069	VAR_031197	591	K	E	Polymorphism	-	-	-	-	-	0.8098851442	E	0.62	-
O15069	VAR_031196	498	V	A	Polymorphism	-	-	-	-	-	0.6340333819	E	0.27	-
O15069	VAR_031199	1152	C	F	Polymorphism	-	-	-	-	-	0.3711022437	B	0.26	-
O15069	VAR_031195	438	D	E	Polymorphism	-	-	-	-	-	0.8196290135	E	0.64	-
O94769	VAR_052010	109	T	S	Polymorphism	-	-	-	-	-	0.5590822101	E	0.12	-
O94769	VAR_052011	204	R	Q	Polymorphism	-	-	-	-	-	0.7050989866	E	0.41	-
O94769	VAR_024646	56	Q	P	Polymorphism	-	-	-	-	-	0.8911398053	E	0.78	-
A6NLE4	VAR_057736	36	T	M	Polymorphism	-	-	-	-	-	0.2799901366	B	0.44	-
Q8IYL2	VAR_066602	455	I	V	Polymorphism	-	-	-	-	-	0.5822145939	E	0.16	-
Q8IYL2	VAR_066603	641	G	A	Polymorphism	-	-	-	-	-	0.3351966739	B	0.33	-
Q8IYL2	VAR_066601	300	M	L	Polymorphism	-	-	-	-	-	0.8212554455	E	0.64	-
Q8IYL2	VAR_027515	352	R	G	Polymorphism	-	-	-	-	-	0.9452772737	E	0.89	-
Q9H6R4	VAR_053542	723	R	W	Polymorphism	-	-	-	-	-	0.8662115335	E	0.73	-
Q9H6R4	VAR_053541	52	P	S	Polymorphism	-	-	-	-	-	0.5342241526	E	0.07	-
P60896	VAR_012003	17	D	G	Polymorphism	-	-	-	-	-	0.8879904747	E	0.78	-
Q9H6R6	VAR_052974	41	D	N	Polymorphism	-	-	-	-	-	0.1590767205	B	0.68	-
Q9H6R7	VAR_034834	102	T	M	Polymorphism	-	-	-	-	-	0.1462836266	B	0.71	-
Q9H6R0	VAR_057240	483	H	D	Polymorphism	-	-	-	-	-	0.717428863	E	0.43	-
Q9H6R0	VAR_057239	118	R	C	Polymorphism	-	-	-	-	-	0.9371293783	E	0.87	-
P48551	VAR_020523	196	I	V	Polymorphism	-	-	-	-	-	0.6627609134	E	0.33	-
P48551	VAR_020522	10	F	V	Polymorphism	-	-	-	-	-	0.0853587985	B	0.83	-
P48551	VAR_020521	8	F	S	Polymorphism	-	-	-	-	-	0.3013867736	B	0.4	-
P60891	VAR_063524	290	I	T	Disease	3s5j	A	290	0.13	B	0.07288521528	B	0.85	MIM:304500
P60891	VAR_036941	43	E	D	Disease	3s5j	A	43	0.68	E	0.859131217	E	0.72	MIM:311070
P60891	VAR_036942	115	M	T	Disease	3s5j	A	115	0.28	E	0.06028833985	B	0.88	MIM:311070
P60891	VAR_063523	87	A	T	Disease	3s5j	A	87	0	B	0.009622752666	B	0.98	MIM:304500
P60891	VAR_063522	65	D	N	Disease	3s5j	A	65	0.26	E	0.753944993	E	0.51	MIM:304500
P60891	VAR_004163	114	N	S	Disease	3s5j	A	114	0.53	E	0.8865997195	E	0.77	MIM:300661
P60891	VAR_036943	133	Q	P	Disease	3s5j	A	133	0.69	E	0.5643248558	E	0.13	MIM:301835
P60891	VAR_036944	152	L	P	Disease	3s5j	A	152	0.08	B	0.02633693814	B	0.95	MIM:301835
P60891	VAR_016046	190	A	V	Disease	3s5j	A	190	0.01	B	0.1101454496	B	0.78	MIM:300661
P60891	VAR_016047	193	H	Q	Disease	3s5j	A	193	0.47	E	0.5683573484	E	0.14	MIM:300661
P60891	VAR_063525	306	G	R	Disease	3s5j	A	306	0.9	E	0.8573188782	E	0.71	MIM:304500
P60891	VAR_016045	129	L	I	Disease	3s5j	A	129	0.09	B	0.1616066098	B	0.68	MIM:300661
P60891	VAR_016044	52	D	H	Disease	3s5j	A	52	0.04	B	0.6039661169	E	0.21	MIM:300661
P60891	VAR_004164	183	D	H	Disease	3s5j	A	183	0.6	E	0.9756194949	E	0.95	MIM:300661
Q86WN1	VAR_030693	681	P	L	Polymorphism	-	-	-	-	-	0.707402885	E	0.41	-
Q86WN1	VAR_030692	344	N	K	Polymorphism	-	-	-	-	-	0.8210741282	E	0.64	-
Q9BXJ7	VAR_081907	234	C	F	Disease	6gje	A	234	0.13	B	0.2664102316	B	0.47	MIM:261100
Q9BXJ7	VAR_081906	69	M	K	Disease	6gje	A	69	0.23	E	0.07128977776	B	0.86	MIM:261100
Q9BXJ7	VAR_015733	41	T	I	Disease	6gje	A	41	0.44	E	0.2874405384	B	0.43	MIM:261100
P07093	VAR_051955	51	I	M	Polymorphism	4dy0	A	32	0.11	B	0.04237943888	B	0.92	-
Q9NZM6	VAR_047542	404	V	I	Polymorphism	-	-	-	-	-	0.04391208291	B	0.91	-
Q9NZM6	VAR_047543	507	L	P	Polymorphism	-	-	-	-	-	0.3764688671	B	0.25	-
Q9NZM5	VAR_024456	16	S	R	Polymorphism	-	-	-	-	-	0.5547566414	E	0.11	-
Q9NZM5	VAR_011486	389	Q	R	Polymorphism	-	-	-	-	-	0.8217282295	E	0.64	-
Q9NZM4	VAR_061663	683	P	S	Polymorphism	-	-	-	-	-	0.9309714437	E	0.86	-
Q9NZM4	VAR_059665	1044	T	A	Polymorphism	-	-	-	-	-	0.7878167033	E	0.58	-
Q9NZM3	VAR_024287	254	T	A	Polymorphism	-	-	-	-	-	0.5647164583	E	0.13	-
Q9NZM3	VAR_024288	291	V	I	Polymorphism	-	-	-	-	-	0.2671819031	B	0.47	-
Q9NZM3	VAR_020193	1287	I	T	Polymorphism	-	-	-	-	-	0.08337184787	B	0.83	-
Q9NZM3	VAR_021937	1534	A	T	Polymorphism	-	-	-	-	-	0.8951563835	E	0.79	-
P16422	VAR_018329	115	M	T	Polymorphism	-	-	-	-	-	0.4594005346	B	0.08	-
P16422	VAR_063829	66	C	Y	Disease	4mzv	A	66	0.01	B	0.1153977811	B	0.77	MIM:613217
Q9NZM1	VAR_049059	1701	G	A	Polymorphism	-	-	-	-	-	0.3120340109	B	0.38	-
Q9NZM1	VAR_031251	1399	R	C	Polymorphism	-	-	-	-	-	0.4790931046	B	0.04	-
Q9NZM1	VAR_031250	1198	Y	F	Polymorphism	-	-	-	-	-	0.4893001914	B	0.02	-
Q9NZM1	VAR_049058	1136	V	I	Polymorphism	-	-	-	-	-	0.3087117672	B	0.38	-
Q9NZM1	VAR_031252	1783	R	Q	Polymorphism	-	-	-	-	-	0.5170472264	E	0.03	-
Q8NGF3	VAR_053323	89	I	V	Polymorphism	-	-	-	-	-	0.4279604554	B	0.14	-
Q01968	VAR_064788	499	D	H	Disease	-	-	-	-	-	0.02511638403	B	0.95	MIM:309000
Q01968	VAR_064776	337	R	C	Disease	-	-	-	-	-	0.4567448199	B	0.09	MIM:309000
Q01968	VAR_010185	524	H	R	Disease	-	-	-	-	-	0.1034569442	B	0.79	MIM:309000
Q01968	VAR_010176	451	D	G	Disease	-	-	-	-	-	0.5461631417	E	0.09	MIM:309000
Q01968	VAR_022699	479	Y	C	Disease	-	-	-	-	-	0.1409416795	B	0.72	MIM:300555
Q01968	VAR_010182	513	Y	C	Disease	-	-	-	-	-	0.1012060642	B	0.8	MIM:309000
Q01968	VAR_010169	337	R	P	Disease	-	-	-	-	-	0.4567448199	B	0.09	MIM:309000
Q01968	VAR_064779	373	N	Y	Disease	-	-	-	-	-	0.004288196564	B	0.99	MIM:309000
Q01968	VAR_010181	508	V	D	Disease	-	-	-	-	-	0.07879883051	B	0.84	MIM:309000
Q01968	VAR_064774	274	I	T	Disease	-	-	-	-	-	0.00676342845	B	0.99	MIM:309000
Q01968	VAR_010172	372	V	G	Disease	-	-	-	-	-	0.0016502738	B	1	MIM:309000
Q01968	VAR_010175	424	N	D	Disease	-	-	-	-	-	0.03102687001	B	0.94	MIM:309000
Q01968	VAR_064782	451	D	N	Disease	-	-	-	-	-	0.5461631417	E	0.09	MIM:309000
Q01968	VAR_010183	522	S	R	Disease	-	-	-	-	-	0.05618920922	B	0.89	MIM:309000
Q01968	VAR_064789	503	W	R	Disease	-	-	-	-	-	0.04640340805	B	0.91	MIM:309000
Q01968	VAR_064787	495	P	L	Disease	-	-	-	-	-	0.1304294765	B	0.74	MIM:309000
Q01968	VAR_064793	801	P	L	Disease	-	-	-	-	-	0.300911963	B	0.4	MIM:309000
Q01968	VAR_064781	414	H	R	Disease	-	-	-	-	-	0.1397953928	B	0.72	MIM:309000
Q01968	VAR_023958	526	P	L	Disease	-	-	-	-	-	0.05289050937	B	0.89	MIM:309000
Q01968	VAR_064792	799	P	L	Disease	-	-	-	-	-	0.6403638721	E	0.28	MIM:300555
Q01968	VAR_010177	463	F	S	Disease	-	-	-	-	-	0.07780876756	B	0.84	MIM:309000
Q01968	VAR_064790	591	N	K	Disease	-	-	-	-	-	0.05991286039	B	0.88	MIM:309000
Q01968	VAR_064780	374	S	F	Disease	-	-	-	-	-	0.004434585571	B	0.99	MIM:309000
Q01968	VAR_064783	457	R	G	Disease	-	-	-	-	-	0.5150669813	E	0.03	MIM:309000
Q01968	VAR_064778	361	R	I	Disease	-	-	-	-	-	0.06744545698	B	0.87	MIM:309000
Q01968	VAR_010187	533	I	S	Disease	-	-	-	-	-	0.01474902034	B	0.97	MIM:309000
Q01968	VAR_064775	277	Q	R	Disease	-	-	-	-	-	0.01722422242	B	0.97	MIM:309000
Q01968	VAR_064794	891	L	R	Disease	-	-	-	-	-	0.01905402541	B	0.96	MIM:309000
Q01968	VAR_022698	318	R	C	Disease	-	-	-	-	-	0.360735178	B	0.28	MIM:309000	MIM:300555
Q01968	VAR_010178	498	C	Y	Disease	-	-	-	-	-	0.006802082062	B	0.99	MIM:309000
Q01968	VAR_010179	500	R	G	Disease	-	-	-	-	-	0.007383942604	B	0.99	MIM:309000
Q01968	VAR_010180	500	R	Q	Disease	-	-	-	-	-	0.007383942604	B	0.99	MIM:309000
Q01968	VAR_064784	468	E	G	Disease	-	-	-	-	-	0.2266310155	B	0.55	MIM:309000
Q01968	VAR_064785	468	E	K	Disease	-	-	-	-	-	0.2266310155	B	0.55	MIM:309000
Q01968	VAR_064773	242	F	S	Disease	-	-	-	-	-	0.0104675293	B	0.98	MIM:309000
Q01968	VAR_010174	421	G	E	Disease	-	-	-	-	-	0.02869996428	B	0.94	MIM:309000
Q01968	VAR_010184	524	H	Q	Disease	-	-	-	-	-	0.1034569442	B	0.79	MIM:309000
Q01968	VAR_010173	375	H	Y	Disease	-	-	-	-	-	0.01950910687	B	0.96	MIM:309000
Q01968	VAR_064777	354	N	H	Disease	-	-	-	-	-	0.07473030686	B	0.85	MIM:300555
Q01968	VAR_064786	493	R	W	Disease	-	-	-	-	-	0.2141301036	B	0.57	MIM:300555
A2RUT3	VAR_051450	61	P	T	Polymorphism	-	-	-	-	-	0.392378062	B	0.22	-
Q02978	VAR_082968	239	P	T	Disease	-	-	-	-	-	0.2360433936	B	0.53	MIM:618464
Q02978	VAR_082966	141	E	K	Disease	-	-	-	-	-	0.6544489861	E	0.31	MIM:618464
Q02978	VAR_082967	147	M	V	Disease	-	-	-	-	-	0.1793368459	B	0.64	MIM:618464
Q8N5G0	VAR_039968	8	A	T	Polymorphism	-	-	-	-	-	0.2809841633	B	0.44	-
P15382	VAR_008900	74	S	L	Disease	-	-	-	-	-	0.8996856809	E	0.8	MIM:613695
P15382	VAR_048024	52	G	A	Polymorphism	-	-	-	-	-	0.1010397673	B	0.8	-
P15382	VAR_001558	38	S	G	Polymorphism	-	-	-	-	-	0.9061926603	E	0.81	-
P15382	VAR_009907	98	R	W	Disease	-	-	-	-	-	0.8837127686	E	0.77	MIM:613695
P15382	VAR_008901	76	D	N	Disease	-	-	-	-	-	0.5538806915	E	0.11	MIM:613695	MIM:612347
P15382	VAR_008898	47	V	F	Disease	-	-	-	-	-	0.009104400873	B	0.98	MIM:612347
P15382	VAR_008897	7	T	I	Disease	-	-	-	-	-	0.9008392692	E	0.8	MIM:612347
P15382	VAR_008899	51	L	H	Disease	-	-	-	-	-	0.07953804731	B	0.84	MIM:612347
P15382	VAR_012802	109	V	I	Disease	-	-	-	-	-	0.4569697976	B	0.09	MIM:613695
P15382	VAR_009908	127	P	T	Disease	-	-	-	-	-	0.646532774	E	0.29	MIM:613695
P15382	VAR_008903	87	W	R	Disease	-	-	-	-	-	0.2259991467	B	0.55	MIM:613695
P15382	VAR_008902	85	D	N	Polymorphism	-	-	-	-	-	0.9245387316	E	0.85	-
A1A5B4	VAR_054621	93	L	F	Polymorphism	-	-	-	-	-	0.1800362468	B	0.64	-
A1A5B4	VAR_032618	399	C	R	Polymorphism	-	-	-	-	-	0.2000591755	B	0.6	-
A1A5B4	VAR_032617	391	I	V	Polymorphism	-	-	-	-	-	0.2028011978	B	0.59	-
O15062	VAR_052915	300	D	G	Polymorphism	-	-	-	-	-	0.6718434095	E	0.34	-
Q96NH3	VAR_046958	82	R	Q	Polymorphism	-	-	-	-	-	0.898681283	E	0.8	-
Q96NH3	VAR_046961	599	I	V	Polymorphism	-	-	-	-	-	0.2680802047	B	0.46	-
Q96NH3	VAR_046959	280	I	V	Polymorphism	-	-	-	-	-	0.08961904049	B	0.82	-
Q96NH3	VAR_046960	375	T	K	Polymorphism	-	-	-	-	-	0.9746837616	E	0.95	-
Q06609	VAR_076593	293	A	T	Disease	1n0w	A	293	0.92	E	0.507011652	E	0.01	MIM:617244
Q06609	VAR_076870	131	T	P	Disease	1n0w	A	131	0.15	B	0.1944053471	B	0.61	MIM:617244
Q06609	VAR_010899	150	R	Q	Disease	1n0w	A	150	0.47	E	0.9145841599	E	0.83	MIM:114480
Q2TBF2	VAR_035161	266	T	I	Polymorphism	-	-	-	-	-	0.6022922397	E	0.2	-
P16520	VAR_049268	40	V	M	Polymorphism	-	-	-	-	-	0.490796268	B	0.02	-
P16520	VAR_014756	76	D	N	Polymorphism	-	-	-	-	-	0.9416971207	E	0.88	-
P16520	VAR_049269	81	V	M	Polymorphism	-	-	-	-	-	0.01608195901	B	0.97	-
P16520	VAR_029304	280	L	F	Polymorphism	-	-	-	-	-	0.767023921	E	0.53	-
P16520	VAR_014757	272	G	S	Polymorphism	-	-	-	-	-	0.2977493703	B	0.4	-
P16520	VAR_029305	324	G	E	Polymorphism	-	-	-	-	-	0.5592525601	E	0.12	-
P16520	VAR_014758	339	W	L	Polymorphism	-	-	-	-	-	0.2200232446	B	0.56	-
Q9Y296	VAR_052397	78	D	A	Polymorphism	2j3t	D	78	0.65	E	0.9042855501	E	0.81	-
Q9Y297	VAR_020119	592	P	H	Polymorphism	-	-	-	-	-	0.679361701	E	0.36	-
Q9Y297	VAR_022027	543	A	S	Polymorphism	6m90	A	507	0.68	E	0.8289523721	E	0.66	-
Q9BR09	VAR_052033	211	E	K	Polymorphism	-	-	-	-	-	0.7983003855	E	0.6	-
P29084	VAR_076894	187	D	Y	Disease	-	-	-	-	-	0.9750685692	E	0.95	MIM:616943
P29084	VAR_076893	150	A	P	Disease	-	-	-	-	-	0.5111211538	E	0.02	MIM:616943
P29084	VAR_039003	183	K	R	Polymorphism	-	-	-	-	-	0.9880209565	E	0.98	-
P29084	VAR_052281	133	I	T	Polymorphism	-	-	-	-	-	0.8438937664	E	0.69	-
O43638	VAR_021844	292	P	A	Polymorphism	-	-	-	-	-	0.8741556406	E	0.75	-
Q6ICB4	VAR_028822	188	A	G	Polymorphism	-	-	-	-	-	0.5444444418	E	0.09	-
Q6IA17	VAR_058702	312	Q	R	Polymorphism	-	-	-	-	-	0.9268525243	E	0.85	-
Q6IA17	VAR_074165	115	P	R	Polymorphism	-	-	-	-	-	0.8426516056	E	0.69	-
Q6IA17	VAR_074164	80	S	Y	Polymorphism	-	-	-	-	-	0.3134455681	B	0.37	-
P30281	VAR_033726	253	E	D	Polymorphism	3g33	B	253	0.88	E	0.9598881602	E	0.92	-
P30281	VAR_014205	259	S	A	Polymorphism	-	-	-	-	-	0.8020603657	E	0.6	-
P30281	VAR_020412	134	P	S	Polymorphism	3g33	B	134	0.32	E	0.7551605701	E	0.51	-
Q5FYB0	VAR_052515	565	S	R	Polymorphism	-	-	-	-	-	0.7905244231	E	0.58	-
Q75V66	VAR_076476	356	C	Y	Disease	-	-	-	-	-	0.09917631745	B	0.8	MIM:166260
Q75V66	VAR_023525	356	C	R	Disease	-	-	-	-	-	0.09917631745	B	0.8	MIM:166260
Q75V66	VAR_023524	356	C	G	Disease	-	-	-	-	-	0.09917631745	B	0.8	MIM:166260
Q75V66	VAR_052339	322	L	F	Polymorphism	-	-	-	-	-	0.006080806255	B	0.99	-
Q75V66	VAR_052340	882	N	K	Polymorphism	-	-	-	-	-	0.9613117576	E	0.92	-
Q96I82	VAR_022739	76	C	G	Polymorphism	-	-	-	-	-	0.1869129539	B	0.63	-
Q96I82	VAR_033628	236	G	D	Polymorphism	-	-	-	-	-	0.03287187219	B	0.93	-
Q96I82	VAR_049977	256	R	H	Polymorphism	-	-	-	-	-	0.819848299	E	0.64	-
Q96I82	VAR_033629	255	G	A	Polymorphism	-	-	-	-	-	0.007008492947	B	0.99	-
P49792	VAR_029765	548	V	L	Polymorphism	-	-	-	-	-	0.1478935778	B	0.7	-
P49792	VAR_029768	1870	P	L	Polymorphism	-	-	-	-	-	0.5843272209	E	0.17	-
P49792	VAR_050576	1892	P	R	Polymorphism	-	-	-	-	-	0.4382302165	B	0.12	-
P49792	VAR_050575	725	S	G	Polymorphism	-	-	-	-	-	0.2682883143	B	0.46	-
P49792	VAR_054999	656	I	V	Disease	-	-	-	-	-	0.04816201329	B	0.9	MIM:608033
P49792	VAR_029767	581	C	Y	Polymorphism	-	-	-	-	-	0.02072310448	B	0.96	-
P49792	VAR_054997	585	T	M	Disease	-	-	-	-	-	0.4049170017	B	0.19	MIM:608033
P49792	VAR_054998	653	T	I	Disease	-	-	-	-	-	0.01475644112	B	0.97	MIM:608033
P49792	VAR_023939	784	R	K	Polymorphism	-	-	-	-	-	0.7735240459	E	0.55	-
P49792	VAR_029766	580	E	K	Polymorphism	-	-	-	-	-	0.2200106978	B	0.56	-
P49792	VAR_014886	1892	P	A	Polymorphism	-	-	-	-	-	0.4382302165	B	0.12	-
B0I1T2	VAR_044013	49	V	M	Polymorphism	-	-	-	-	-	0.01953402162	B	0.96	-
B0I1T2	VAR_050212	798	R	Q	Polymorphism	-	-	-	-	-	0.3919565678	B	0.22	-
B0I1T2	VAR_044014	489	M	T	Polymorphism	-	-	-	-	-	0.8732397556	E	0.75	-
B0I1T2	VAR_044015	861	Q	R	Polymorphism	-	-	-	-	-	0.6694959402	E	0.34	-
O60721	VAR_050221	37	T	S	Polymorphism	-	-	-	-	-	0.897636354	E	0.8	-
O60721	VAR_050222	311	V	L	Polymorphism	-	-	-	-	-	0.333573699	B	0.33	-
O60721	VAR_050223	313	L	V	Polymorphism	-	-	-	-	-	0.2602550983	B	0.48	-
P49798	VAR_051795	195	A	S	Polymorphism	-	-	-	-	-	0.6187970638	E	0.24	-
Q5JTN6	VAR_053432	193	A	G	Polymorphism	-	-	-	-	-	0.4108704031	B	0.18	-
Q5JTN6	VAR_053431	172	H	R	Polymorphism	-	-	-	-	-	0.1102802157	B	0.78	-
Q86VD1	VAR_051192	649	M	I	Polymorphism	-	-	-	-	-	0.4239513278	B	0.15	-
Q86VD1	VAR_051191	478	M	V	Polymorphism	-	-	-	-	-	0.5333778262	E	0.07	-
Q86VD1	VAR_059698	462	D	E	Polymorphism	-	-	-	-	-	0.8762751818	E	0.75	-
Q86VD1	VAR_051189	322	K	M	Polymorphism	-	-	-	-	-	0.6884741187	E	0.38	-
Q86VD1	VAR_051196	982	S	W	Polymorphism	-	-	-	-	-	0.6244456172	E	0.25	-
Q86VD1	VAR_051193	767	S	N	Polymorphism	-	-	-	-	-	0.5150897503	E	0.03	-
Q86VD1	VAR_051190	470	F	I	Polymorphism	-	-	-	-	-	0.3108396232	B	0.38	-
Q86VD1	VAR_051188	153	T	P	Polymorphism	-	-	-	-	-	0.5329527855	E	0.07	-
Q86VD1	VAR_051195	982	S	C	Polymorphism	-	-	-	-	-	0.6244456172	E	0.25	-
Q86VD1	VAR_051194	836	H	Y	Polymorphism	-	-	-	-	-	0.7295159101	E	0.46	-
P51114	VAR_016077	429	D	N	Polymorphism	-	-	-	-	-	0.5798131227	E	0.16	-
P51114	VAR_014890	614	A	V	Polymorphism	-	-	-	-	-	0.7145501375	E	0.43	-
Q86VD7	VAR_032970	39	S	P	Polymorphism	-	-	-	-	-	0.05395123363	B	0.89	-
Q86VD7	VAR_082152	291	N	D	Disease	-	-	-	-	-	0.2213022411	B	0.56	MIM:618416
Q86VD7	VAR_032971	312	L	M	Polymorphism	-	-	-	-	-	0.2458248734	B	0.51	-
P35070	VAR_061151	44	L	F	Polymorphism	-	-	-	-	-	0.2437229156	B	0.51	-
P35070	VAR_029308	124	L	M	Polymorphism	-	-	-	-	-	0.07244393229	B	0.86	-
P35070	VAR_029307	7	C	G	Polymorphism	-	-	-	-	-	0.3778137863	B	0.24	-
Q86VD9	VAR_027033	417	V	A	Polymorphism	-	-	-	-	-	0.03654754162	B	0.93	-
Q86VD9	VAR_027032	340	R	Q	Polymorphism	-	-	-	-	-	0.5590509176	E	0.12	-
Q86VD9	VAR_027034	487	M	I	Polymorphism	-	-	-	-	-	0.4766332209	B	0.05	-
Q86VD9	VAR_054965	266	A	T	Polymorphism	-	-	-	-	-	0.01339113712	B	0.97	-
Q587I9	VAR_026558	38	R	G	Polymorphism	-	-	-	-	-	0.8441443443	E	0.69	-
Q9Y2T7	VAR_027917	63	S	P	Polymorphism	-	-	-	-	-	0.6708369851	E	0.34	-
Q9Y2T7	VAR_027916	9	G	V	Polymorphism	-	-	-	-	-	0.4700432718	B	0.06	-
Q9Y2T6	VAR_024257	195	G	V	Polymorphism	-	-	-	-	-	0.1010870636	B	0.8	-
Q9Y2T6	VAR_049395	215	T	N	Polymorphism	-	-	-	-	-	0.832328558	E	0.66	-
O60812	VAR_052225	208	Q	H	Polymorphism	-	-	-	-	-	0.4335605502	B	0.13	-
O60812	VAR_059824	81	D	V	Polymorphism	-	-	-	-	-	0.7223373055	E	0.44	-
O60812	VAR_033723	258	V	D	Polymorphism	-	-	-	-	-	0.6839438081	E	0.37	-
Q5T7V8	VAR_027867	320	E	K	Polymorphism	-	-	-	-	-	0.846703887	E	0.69	-
Q13064	VAR_070103	365	R	S	Disease	-	-	-	-	-	0.5622267723	E	0.12	MIM:615346
Q13064	VAR_073023	340	C	G	Disease	-	-	-	-	-	0.01519933343	B	0.97	MIM:615346
Q13064	VAR_073025	420	H	Q	Disease	-	-	-	-	-	0.13170892	B	0.74	MIM:615346
Q13064	VAR_073024	417	F	I	Disease	-	-	-	-	-	0.1590201855	B	0.68	MIM:615346
O60811	VAR_034412	316	F	Y	Polymorphism	-	-	-	-	-	0.06317192316	B	0.87	-
O60811	VAR_034404	141	T	M	Polymorphism	-	-	-	-	-	0.7775783539	E	0.56	-
O60811	VAR_034411	310	L	M	Polymorphism	-	-	-	-	-	0.09428983927	B	0.81	-
O60811	VAR_034409	304	N	Y	Polymorphism	-	-	-	-	-	0.5059217811	E	0.01	-
O60811	VAR_034401	68	S	W	Polymorphism	-	-	-	-	-	0.5467787385	E	0.09	-
O60811	VAR_034402	72	T	R	Polymorphism	-	-	-	-	-	0.9157848358	E	0.83	-
O60811	VAR_034406	233	T	N	Polymorphism	-	-	-	-	-	0.6443660259	E	0.29	-
O60811	VAR_034410	308	E	G	Polymorphism	-	-	-	-	-	0.9062607288	E	0.81	-
O60811	VAR_034413	375	C	R	Polymorphism	-	-	-	-	-	0.6912392378	E	0.38	-
O60811	VAR_034403	128	A	T	Polymorphism	-	-	-	-	-	0.7563090324	E	0.51	-
O60811	VAR_053606	83	E	K	Polymorphism	-	-	-	-	-	0.9124996662	E	0.82	-
O60811	VAR_034408	302	C	Y	Polymorphism	-	-	-	-	-	0.3369615674	B	0.33	-
O60811	VAR_034400	67	V	G	Polymorphism	-	-	-	-	-	0.6061395407	E	0.21	-
O60811	VAR_034405	225	Y	C	Polymorphism	-	-	-	-	-	0.4017503858	B	0.2	-
O60811	VAR_060093	33	R	S	Polymorphism	-	-	-	-	-	0.9592415094	E	0.92	-
O60811	VAR_034407	301	T	A	Polymorphism	-	-	-	-	-	0.2485598028	B	0.5	-
O60548	VAR_061185	368	A	P	Polymorphism	-	-	-	-	-	0.5184291005	E	0.04	-
Q8IU60	VAR_059528	16	L	F	Polymorphism	-	-	-	-	-	0.0270896256	B	0.95	-
O15067	VAR_055010	481	F	Y	Polymorphism	-	-	-	-	-	0.2018923461	B	0.6	-
O15067	VAR_055011	621	L	P	Polymorphism	-	-	-	-	-	0.1397910714	B	0.72	-
O15067	VAR_055009	367	P	L	Polymorphism	-	-	-	-	-	0.8155404925	E	0.63	-
O15067	VAR_055008	19	P	S	Polymorphism	-	-	-	-	-	0.6206499934	E	0.24	-
Q495N2	VAR_040006	167	K	E	Polymorphism	-	-	-	-	-	0.9088896513	E	0.82	-
Q495N2	VAR_040007	185	P	S	Polymorphism	-	-	-	-	-	0.5578565001	E	0.12	-
Q495N2	VAR_040009	415	E	D	Polymorphism	-	-	-	-	-	0.1827741563	B	0.63	-
Q495N2	VAR_040010	421	S	F	Polymorphism	-	-	-	-	-	0.7857490778	E	0.57	-
[truncated: 67,386 more rows]
[truncated: 1 more columns]
